# Supplementary material for: Behavioral patterns in elderly single-person households
Source: Heliyon. 2024 Oct 10;10(20):e39069. doi: 10.1016/j.heliyon.2024.e39069 (PMC11532299; doi:10.1016/j.heliyon.2024.e39069)
Supplement: MMC 1 — Processed Data from Motion Detectors includes time measurements for movements detected in respective rooms. [file mmc1.csv]

Movimiento	Fecha	Sensor id	Rut	Ubicacion
0	2023-08-09 12:35:42.571997	10	5028369	cocina
1	2023-08-09 12:40:50.128364	10	5028369	cocina
0	2023-08-09 13:01:41.105079	10	5028369	cocina
1	2023-08-09 13:10:29.845501	22	77777777	dormitorio
0	2023-08-09 13:14:25.894941	22	77777777	dormitorio
0	2023-08-09 13:31:18.511128	21	77777777	living
1	2023-08-09 13:37:31.901537	21	77777777	living
0	2023-08-09 13:40:43.247502	10	5028369	cocina
1	2023-08-09 13:44:34.335334	10	5028369	cocina
0	2023-08-09 13:49:31.453707	21	77777777	living
1	2023-08-09 13:53:10.215004	21	77777777	living
0	2023-08-09 13:57:14.658798	10	5028369	cocina
0	2023-08-09 14:04:34.030198	21	77777777	living
1	2023-08-09 14:07:59.504773	21	77777777	living
1	2023-08-09 14:11:06.976314	21	77777777	living
1	2023-08-09 14:12:37.760089	21	77777777	living
0	2023-08-09 14:18:02.933542	21	77777777	living
0	2023-08-09 14:22:31.460335	21	77777777	living
1	2023-08-09 14:28:49.343923	21	77777777	living
0	2023-08-09 14:29:59.096006	21	77777777	living
0	2023-08-09 14:33:40.589208	21	77777777	living
1	2023-08-09 14:38:28.500468	10	5028369	cocina
0	2023-08-09 14:46:56.542794	10	5028369	cocina
1	2023-07-14 17:03:37.282386	21	77777777	living
0	2023-07-14 17:03:49.557324	21	77777777	living
1	2023-07-14 17:03:52.131554	22	77777777	dormitorio
0	2023-07-14 17:03:55.575983	22	77777777	dormitorio
1	2023-07-14 17:03:57.786407	23	77777777	baño
0	2023-07-14 17:04:01.882703	23	77777777	baño
1	2023-07-14 18:35:13.260194	22	77777777	dormitorio
0	2023-07-14 18:35:13.608387	23	77777777	baño
0	2023-07-14 18:35:13.625633	21	77777777	living
1	2023-07-14 19:01:09.373251	22	77777777	dormitorio
0	2023-07-14 19:01:09.540905	23	77777777	baño
0	2023-07-14 19:01:09.576293	21	77777777	living
0	2023-07-15 04:00:00.61596	23	77777777	baño
0	2023-07-15 04:00:00.624271	21	77777777	living
1	2023-07-15 04:00:00.784999	22	77777777	dormitorio
0	2023-07-16 04:00:00.659303	23	77777777	baño
1	2023-07-16 04:00:00.817979	22	77777777	dormitorio
0	2023-07-16 04:00:00.843179	21	77777777	living
1	2023-07-17 04:00:00.629206	22	77777777	dormitorio
0	2023-07-17 04:00:00.646454	23	77777777	baño
0	2023-07-17 04:00:00.662854	21	77777777	living
1	2023-07-17 14:12:20.475199	22	77777777	dormitorio
0	2023-07-17 14:12:20.510089	21	77777777	living
0	2023-07-17 14:12:20.726963	23	77777777	baño
1	2023-07-17 14:47:12.981943	22	77777777	dormitorio
0	2023-07-17 14:47:13.00254	21	77777777	living
0	2023-07-17 14:47:13.020203	23	77777777	baño
1	2023-07-17 14:50:15.255127	22	77777777	dormitorio
0	2023-07-17 14:50:15.401682	21	77777777	living
0	2023-07-17 14:50:15.415925	23	77777777	baño
0	2023-07-17 14:54:04.949365	21	77777777	living
1	2023-07-17 14:54:04.963214	22	77777777	dormitorio
0	2023-07-17 14:54:05.115616	23	77777777	baño
1	2023-07-17 15:10:50.182728	22	77777777	dormitorio
0	2023-07-17 15:10:50.20567	21	77777777	living
0	2023-07-17 15:10:50.375567	23	77777777	baño
0	2023-07-17 15:13:39.898434	21	77777777	living
0	2023-07-17 15:13:39.915307	23	77777777	baño
1	2023-07-17 15:13:39.935777	22	77777777	dormitorio
1	2023-07-17 15:18:19.02511	21	77777777	living
0	2023-07-17 15:18:35.535434	22	77777777	dormitorio
0	2023-07-17 15:18:44.13518	21	77777777	living
1	2023-07-17 15:19:19.251462	21	77777777	living
0	2023-07-17 15:19:39.250481	21	77777777	living
1	2023-07-17 15:21:01.920086	21	77777777	living
1	2023-07-17 15:22:53.387245	22	77777777	dormitorio
0	2023-07-17 15:23:01.388577	21	77777777	living
1	2023-07-17 15:23:04.447183	21	77777777	living
0	2023-07-17 15:23:12.330162	22	77777777	dormitorio
0	2023-07-17 15:23:50.719873	21	77777777	living
1	2023-07-17 15:23:54.629037	21	77777777	living
1	2023-07-17 15:23:59.996497	22	77777777	dormitorio
0	2023-07-17 15:24:12.896531	22	77777777	dormitorio
0	2023-07-17 15:24:25.226782	21	77777777	living
1	2023-07-17 15:25:40.617915	21	77777777	living
0	2023-07-17 15:25:58.808118	21	77777777	living
1	2023-07-17 15:28:46.931692	21	77777777	living
1	2023-07-17 15:28:56.931503	22	77777777	dormitorio
0	2023-07-17 15:29:09.697425	22	77777777	dormitorio
0	2023-07-17 15:29:54.51519	21	77777777	living
1	2023-07-17 15:30:21.914787	21	77777777	living
1	2023-07-17 15:30:42.13025	22	77777777	dormitorio
0	2023-07-17 15:30:54.490719	22	77777777	dormitorio
0	2023-07-17 15:31:07.956173	21	77777777	living
1	2023-07-17 15:31:46.513379	21	77777777	living
0	2023-07-17 15:32:29.471024	21	77777777	living
1	2023-07-17 15:32:34.309646	21	77777777	living
1	2023-07-17 15:33:20.037375	22	77777777	dormitorio
0	2023-07-17 15:33:57.844849	22	77777777	dormitorio
0	2023-07-17 15:35:30.023617	21	77777777	living
1	2023-07-17 15:35:33.14976	21	77777777	living
0	2023-07-17 15:35:49.332139	21	77777777	living
1	2023-07-17 15:35:51.849209	21	77777777	living
0	2023-07-17 15:36:44.82076	21	77777777	living
1	2023-07-17 15:36:59.088085	21	77777777	living
0	2023-07-17 15:39:15.344108	21	77777777	living
1	2023-07-17 15:39:46.987759	21	77777777	living
0	2023-07-17 15:40:05.838576	21	77777777	living
1	2023-07-17 15:40:10.30494	21	77777777	living
0	2023-07-17 15:41:18.771113	21	77777777	living
1	2023-07-17 15:41:27.408645	21	77777777	living
0	2023-07-17 15:41:49.193444	21	77777777	living
1	2023-07-17 15:44:31.228351	21	77777777	living
0	2023-07-17 15:44:53.197765	21	77777777	living
1	2023-07-17 15:44:56.498527	21	77777777	living
1	2023-07-17 15:49:50.369012	22	77777777	dormitorio
0	2023-07-17 15:50:03.033365	22	77777777	dormitorio
0	2023-07-17 15:51:45.167147	21	77777777	living
1	2023-07-17 15:51:47.267659	21	77777777	living
0	2023-07-17 15:52:12.422239	21	77777777	living
1	2023-07-17 15:52:15.399892	21	77777777	living
0	2023-07-17 15:53:35.364328	21	77777777	living
1	2023-07-17 15:53:47.845703	21	77777777	living
1	2023-07-17 15:53:55.138659	22	77777777	dormitorio
0	2023-07-17 15:54:08.006086	22	77777777	dormitorio
0	2023-07-17 15:54:34.45641	21	77777777	living
1	2023-07-17 15:55:06.12159	21	77777777	living
0	2023-07-17 15:55:22.196654	21	77777777	living
1	2023-07-17 15:55:30.663693	21	77777777	living
0	2023-07-17 15:56:03.029837	21	77777777	living
1	2023-07-17 15:56:09.869091	21	77777777	living
0	2023-07-17 15:56:28.284431	21	77777777	living
1	2023-07-17 15:56:46.52876	21	77777777	living
1	2023-07-17 15:59:03.674866	22	77777777	dormitorio
0	2023-07-17 15:59:16.22617	22	77777777	dormitorio
1	2023-07-17 15:59:36.77275	22	77777777	dormitorio
0	2023-07-17 15:59:50.942419	22	77777777	dormitorio
0	2023-07-17 16:01:02.05008	21	77777777	living
1	2023-07-17 16:01:04.589449	21	77777777	living
0	2023-07-17 16:01:51.607531	21	77777777	living
1	2023-07-17 16:01:59.265861	21	77777777	living
0	2023-07-17 16:02:15.48736	21	77777777	living
1	2023-07-17 16:02:18.92829	21	77777777	living
0	2023-07-17 16:02:36.86943	21	77777777	living
1	2023-07-17 16:02:50.028127	21	77777777	living
1	2023-07-17 16:03:18.230203	22	77777777	dormitorio
0	2023-07-17 16:03:22.911392	21	77777777	living
0	2023-07-17 16:03:40.405396	22	77777777	dormitorio
1	2023-07-17 16:03:43.180338	22	77777777	dormitorio
1	2023-07-17 16:03:44.371798	21	77777777	living
0	2023-07-17 16:03:56.342086	22	77777777	dormitorio
0	2023-07-17 16:04:19.94385	21	77777777	living
1	2023-07-17 16:05:07.144417	21	77777777	living
0	2023-07-17 16:05:23.439027	21	77777777	living
1	2023-07-17 16:05:36.603325	21	77777777	living
0	2023-07-17 16:05:55.6197	21	77777777	living
1	2023-07-17 16:06:16.010644	21	77777777	living
0	2023-07-17 16:06:44.908536	21	77777777	living
1	2023-07-17 16:07:11.417231	21	77777777	living
0	2023-07-17 16:07:28.864762	21	77777777	living
1	2023-07-17 16:07:31.359635	21	77777777	living
0	2023-07-17 16:07:57.093702	21	77777777	living
1	2023-07-17 16:08:03.597763	21	77777777	living
0	2023-07-17 16:08:26.866866	21	77777777	living
1	2023-07-17 16:08:30.997626	22	77777777	dormitorio
1	2023-07-17 16:08:34.575246	21	77777777	living
0	2023-07-17 16:08:53.533115	22	77777777	dormitorio
0	2023-07-17 16:09:55.589885	21	77777777	living
1	2023-07-17 16:11:20.569411	21	77777777	living
0	2023-07-17 16:11:46.195812	21	77777777	living
1	2023-07-17 16:16:08.207741	21	77777777	living
0	2023-07-17 16:16:24.249137	21	77777777	living
1	2023-07-17 16:20:24.353823	21	77777777	living
0	2023-07-17 16:21:23.410544	21	77777777	living
1	2023-07-17 16:21:40.986606	21	77777777	living
0	2023-07-17 16:22:23.510777	21	77777777	living
1	2023-07-17 16:22:29.14941	21	77777777	living
0	2023-07-17 16:24:44.445806	21	77777777	living
1	2023-07-17 16:24:46.97428	21	77777777	living
0	2023-07-17 16:25:34.51493	21	77777777	living
1	2023-07-17 16:26:04.427244	21	77777777	living
0	2023-07-17 16:26:31.72292	21	77777777	living
1	2023-07-17 16:26:34.613789	21	77777777	living
0	2023-07-17 16:26:51.995118	21	77777777	living
1	2023-07-17 16:27:29.038248	21	77777777	living
0	2023-07-17 16:27:45.062352	21	77777777	living
1	2023-07-17 16:28:04.504382	21	77777777	living
0	2023-07-17 16:29:09.598171	21	77777777	living
1	2023-07-17 16:38:30.455596	21	77777777	living
0	2023-07-17 16:38:46.328438	21	77777777	living
1	2023-07-17 16:41:10.532694	21	77777777	living
0	2023-07-17 16:41:26.373718	21	77777777	living
1	2023-07-17 16:42:23.030389	21	77777777	living
1	2023-07-17 16:42:43.788992	22	77777777	dormitorio
0	2023-07-17 16:42:56.052197	22	77777777	dormitorio
0	2023-07-17 16:43:22.330322	21	77777777	living
1	2023-07-17 16:43:32.625348	21	77777777	living
0	2023-07-17 16:43:48.980957	21	77777777	living
1	2023-07-17 16:43:53.944965	21	77777777	living
0	2023-07-17 16:45:12.308309	21	77777777	living
1	2023-07-17 16:45:24.878428	21	77777777	living
0	2023-07-17 16:46:48.102299	21	77777777	living
1	2023-07-17 16:46:52.815398	21	77777777	living
0	2023-07-17 16:47:20.108894	21	77777777	living
1	2023-07-17 16:47:39.349598	21	77777777	living
0	2023-07-17 16:48:44.047451	21	77777777	living
1	2023-07-17 16:48:49.899784	21	77777777	living
1	2023-07-17 16:49:50.321232	22	77777777	dormitorio
0	2023-07-17 16:50:03.200266	22	77777777	dormitorio
0	2023-07-17 16:50:47.305807	21	77777777	living
1	2023-07-17 16:50:58.682228	21	77777777	living
0	2023-07-17 16:52:18.014995	21	77777777	living
1	2023-07-17 16:52:42.24543	21	77777777	living
0	2023-07-17 16:53:47.870835	21	77777777	living
1	2023-07-17 16:54:11.598586	21	77777777	living
0	2023-07-17 16:54:29.551536	21	77777777	living
1	2023-07-17 16:55:05.776696	21	77777777	living
0	2023-07-17 16:55:29.600842	21	77777777	living
1	2023-07-17 16:56:11.921143	21	77777777	living
0	2023-07-17 16:57:10.129959	21	77777777	living
1	2023-07-17 16:57:22.646241	21	77777777	living
0	2023-07-17 16:59:04.712703	21	77777777	living
1	2023-07-17 16:59:07.171475	21	77777777	living
1	2023-07-17 16:59:32.09348	22	77777777	dormitorio
0	2023-07-17 16:59:44.645157	22	77777777	dormitorio
0	2023-07-17 17:00:03.610301	21	77777777	living
1	2023-07-17 17:00:19.021966	21	77777777	living
0	2023-07-17 17:01:29.380372	21	77777777	living
1	2023-07-17 17:01:30.085231	22	77777777	dormitorio
1	2023-07-17 17:01:37.635499	21	77777777	living
0	2023-07-17 17:01:45.902047	22	77777777	dormitorio
0	2023-07-17 17:02:12.121274	21	77777777	living
1	2023-07-17 17:02:15.918176	21	77777777	living
0	2023-07-17 17:02:32.170124	21	77777777	living
1	2023-07-17 17:02:39.131637	21	77777777	living
0	2023-07-17 17:03:58.591542	21	77777777	living
1	2023-07-17 17:04:23.332688	21	77777777	living
0	2023-07-17 17:06:20.231354	21	77777777	living
1	2023-07-17 17:06:32.096173	21	77777777	living
1	2023-07-17 17:07:03.835196	22	77777777	dormitorio
0	2023-07-17 17:07:16.526408	22	77777777	dormitorio
0	2023-07-17 17:07:21.866924	21	77777777	living
1	2023-07-17 18:17:03.974872	21	77777777	living
0	2023-07-17 18:17:25.581475	21	77777777	living
1	2023-07-17 19:07:33.435635	21	77777777	living
1	2023-07-17 19:07:38.643993	22	77777777	dormitorio
0	2023-07-17 19:07:51.332215	22	77777777	dormitorio
0	2023-07-17 19:08:20.334575	21	77777777	living
1	2023-07-17 19:08:25.626509	21	77777777	living
0	2023-07-17 19:08:55.085103	21	77777777	living
1	2023-07-17 19:10:43.662029	21	77777777	living
0	2023-07-17 19:11:30.590759	21	77777777	living
1	2023-07-17 19:11:49.986218	21	77777777	living
0	2023-07-17 19:12:41.018484	21	77777777	living
1	2023-07-17 19:12:49.101886	21	77777777	living
0	2023-07-17 19:13:30.834632	21	77777777	living
1	2023-07-17 19:13:44.634087	21	77777777	living
0	2023-07-17 19:14:03.997846	21	77777777	living
1	2023-07-17 19:38:23.526237	21	77777777	living
0	2023-07-17 19:38:39.577666	21	77777777	living
1	2023-07-17 19:39:44.577029	21	77777777	living
0	2023-07-17 19:40:02.859491	21	77777777	living
1	2023-07-17 19:40:10.255668	21	77777777	living
0	2023-07-17 19:41:01.810197	21	77777777	living
1	2023-07-17 19:41:42.198452	21	77777777	living
0	2023-07-17 19:41:59.340266	21	77777777	living
1	2023-07-17 19:42:14.813002	21	77777777	living
0	2023-07-17 19:42:35.905538	21	77777777	living
1	2023-07-17 19:44:00.72744	21	77777777	living
0	2023-07-17 19:44:30.178926	21	77777777	living
1	2023-07-17 19:44:34.311804	21	77777777	living
0	2023-07-17 19:45:20.542796	21	77777777	living
1	2023-07-17 19:45:31.474625	21	77777777	living
0	2023-07-17 19:45:52.310122	21	77777777	living
1	2023-07-17 19:46:14.752453	21	77777777	living
0	2023-07-17 19:48:24.738987	21	77777777	living
1	2023-07-17 19:48:55.439741	21	77777777	living
0	2023-07-17 19:49:11.532337	21	77777777	living
1	2023-07-17 19:49:24.866211	21	77777777	living
0	2023-07-17 19:49:56.531215	21	77777777	living
1	2023-07-17 19:50:12.029313	21	77777777	living
0	2023-07-17 19:51:36.943928	21	77777777	living
1	2023-07-17 19:51:43.012932	21	77777777	living
1	2023-07-17 19:51:49.647236	22	77777777	dormitorio
0	2023-07-17 19:52:02.24586	22	77777777	dormitorio
1	2023-07-17 19:52:22.602557	22	77777777	dormitorio
0	2023-07-17 19:52:35.068897	22	77777777	dormitorio
0	2023-07-17 19:53:36.121824	21	77777777	living
1	2023-07-17 19:53:38.876244	21	77777777	living
0	2023-07-17 19:57:47.168887	21	77777777	living
1	2023-07-17 19:57:50.882017	21	77777777	living
0	2023-07-17 19:58:37.003437	21	77777777	living
1	2023-07-17 19:58:56.102684	21	77777777	living
0	2023-07-17 19:59:13.06934	21	77777777	living
1	2023-07-17 19:59:20.743739	21	77777777	living
0	2023-07-17 20:01:47.768969	21	77777777	living
1	2023-07-17 20:01:55.596658	21	77777777	living
1	2023-07-17 20:02:40.084799	22	77777777	dormitorio
0	2023-07-17 20:02:52.279571	22	77777777	dormitorio
0	2023-07-17 20:09:28.797854	21	77777777	living
1	2023-07-17 20:09:38.711209	21	77777777	living
0	2023-07-17 20:10:00.661354	21	77777777	living
1	2023-07-17 20:10:03.231931	21	77777777	living
1	2023-07-17 20:10:06.242036	22	77777777	dormitorio
0	2023-07-17 20:10:22.410123	22	77777777	dormitorio
0	2023-07-17 20:10:34.695527	21	77777777	living
1	2023-07-17 20:10:54.459246	21	77777777	living
0	2023-07-17 20:13:47.712838	21	77777777	living
1	2023-07-17 20:13:50.961239	21	77777777	living
1	2023-07-17 20:13:58.603045	22	77777777	dormitorio
0	2023-07-17 20:14:12.998152	22	77777777	dormitorio
0	2023-07-17 20:16:47.901133	21	77777777	living
1	2023-07-17 20:17:02.434264	21	77777777	living
0	2023-07-17 20:18:00.898583	21	77777777	living
1	2023-07-17 20:18:19.309519	21	77777777	living
1	2023-07-17 20:20:24.654356	22	77777777	dormitorio
0	2023-07-17 20:21:04.612237	22	77777777	dormitorio
1	2023-07-17 20:21:08.587046	22	77777777	dormitorio
0	2023-07-17 20:21:21.353347	22	77777777	dormitorio
0	2023-07-17 20:21:31.217897	21	77777777	living
1	2023-07-17 20:21:34.953095	21	77777777	living
1	2023-07-17 20:21:45.327707	22	77777777	dormitorio
0	2023-07-17 20:21:57.708983	22	77777777	dormitorio
1	2023-07-17 20:23:06.892201	22	77777777	dormitorio
0	2023-07-17 20:23:19.19201	22	77777777	dormitorio
1	2023-07-17 20:23:32.181254	22	77777777	dormitorio
0	2023-07-17 20:23:54.339451	22	77777777	dormitorio
0	2023-07-17 20:25:31.118571	21	77777777	living
1	2023-07-17 20:26:08.838462	21	77777777	living
0	2023-07-17 20:28:05.551545	21	77777777	living
1	2023-07-17 20:28:48.191663	21	77777777	living
0	2023-07-17 20:29:18.122919	21	77777777	living
1	2023-07-17 20:32:12.594281	21	77777777	living
0	2023-07-17 20:32:37.8445	21	77777777	living
1	2023-07-17 20:32:56.551121	21	77777777	living
0	2023-07-17 20:33:14.040339	21	77777777	living
1	2023-07-17 20:33:17.348123	21	77777777	living
0	2023-07-17 20:34:03.564091	21	77777777	living
1	2023-07-17 20:34:23.941627	21	77777777	living
0	2023-07-17 20:35:09.938569	21	77777777	living
1	2023-07-17 20:35:13.790581	21	77777777	living
0	2023-07-17 20:35:39.253602	21	77777777	living
1	2023-07-17 20:35:43.261618	21	77777777	living
0	2023-07-17 20:36:47.160922	21	77777777	living
1	2023-07-17 20:37:20.546156	21	77777777	living
0	2023-07-17 20:37:39.069125	21	77777777	living
1	2023-07-17 20:38:46.299772	21	77777777	living
0	2023-07-17 20:39:18.610263	21	77777777	living
1	2023-07-17 20:39:22.551531	21	77777777	living
1	2023-07-17 20:40:06.467765	22	77777777	dormitorio
0	2023-07-17 20:40:19.175744	22	77777777	dormitorio
0	2023-07-17 20:40:48.572565	21	77777777	living
1	2023-07-17 20:40:51.174631	21	77777777	living
1	2023-07-17 20:42:43.811585	22	77777777	dormitorio
0	2023-07-17 20:42:56.322152	22	77777777	dormitorio
0	2023-07-17 20:45:08.145113	21	77777777	living
1	2023-07-17 20:46:07.111626	21	77777777	living
0	2023-07-17 20:46:29.560431	21	77777777	living
1	2023-07-17 20:46:35.859991	21	77777777	living
1	2023-07-17 20:46:43.185737	22	77777777	dormitorio
0	2023-07-17 20:47:00.610507	21	77777777	living
1	2023-07-17 20:47:02.710718	21	77777777	living
0	2023-07-17 20:47:19.8195	22	77777777	dormitorio
0	2023-07-17 20:47:28.386094	21	77777777	living
1	2023-07-17 20:47:48.161755	21	77777777	living
0	2023-07-17 20:48:12.286653	21	77777777	living
1	2023-07-17 20:50:25.879368	21	77777777	living
0	2023-07-17 20:51:44.393303	21	77777777	living
1	2023-07-17 20:51:53.267866	21	77777777	living
0	2023-07-17 20:52:12.00438	21	77777777	living
1	2023-07-17 20:52:31.413174	21	77777777	living
0	2023-07-17 20:52:53.557412	21	77777777	living
1	2023-07-17 20:53:33.289754	21	77777777	living
0	2023-07-17 20:53:55.867622	21	77777777	living
1	2023-07-17 20:54:06.196468	21	77777777	living
0	2023-07-17 20:54:48.247461	21	77777777	living
1	2023-07-17 20:54:53.872787	21	77777777	living
0	2023-07-17 20:55:14.402697	21	77777777	living
1	2023-07-17 20:55:21.444446	21	77777777	living
0	2023-07-17 20:55:39.537755	21	77777777	living
1	2023-07-17 20:55:56.358566	21	77777777	living
0	2023-07-17 20:56:32.668292	21	77777777	living
1	2023-07-17 20:56:55.321995	21	77777777	living
0	2023-07-17 20:57:13.636384	21	77777777	living
1	2023-07-17 20:58:32.185966	21	77777777	living
0	2023-07-17 20:58:55.329181	21	77777777	living
1	2023-07-17 21:01:21.466532	21	77777777	living
0	2023-07-17 21:01:37.461647	21	77777777	living
1	2023-07-17 21:01:40.210942	21	77777777	living
0	2023-07-17 21:02:31.059241	21	77777777	living
1	2023-07-17 21:03:27.801199	21	77777777	living
0	2023-07-17 21:03:49.947927	21	77777777	living
1	2023-07-17 21:03:53.747977	21	77777777	living
0	2023-07-17 21:04:21.017614	21	77777777	living
1	2023-07-17 21:04:31.342424	21	77777777	living
0	2023-07-17 21:05:00.634963	21	77777777	living
1	2023-07-17 21:05:12.499932	21	77777777	living
0	2023-07-17 21:06:29.317005	21	77777777	living
1	2023-07-17 21:06:32.038965	21	77777777	living
0	2023-07-17 21:07:48.309559	21	77777777	living
1	2023-07-17 21:08:30.071339	21	77777777	living
0	2023-07-17 21:08:46.877644	21	77777777	living
1	2023-07-17 21:09:06.434877	21	77777777	living
0	2023-07-17 21:10:54.632605	21	77777777	living
1	2023-07-17 21:11:13.441129	21	77777777	living
1	2023-07-17 21:11:25.329176	22	77777777	dormitorio
0	2023-07-17 21:11:39.203248	22	77777777	dormitorio
1	2023-07-17 21:13:11.946517	22	77777777	dormitorio
0	2023-07-17 21:13:25.926926	22	77777777	dormitorio
0	2023-07-17 21:13:35.484618	21	77777777	living
1	2023-07-17 21:13:43.318453	21	77777777	living
0	2023-07-17 21:14:12.128278	21	77777777	living
1	2023-07-17 21:14:20.025651	21	77777777	living
1	2023-07-17 21:14:22.999571	22	77777777	dormitorio
0	2023-07-17 21:14:35.534045	22	77777777	dormitorio
1	2023-07-17 21:14:44.584048	22	77777777	dormitorio
0	2023-07-17 21:15:04.550471	22	77777777	dormitorio
1	2023-07-17 21:15:29.074697	22	77777777	dormitorio
0	2023-07-17 21:15:41.321908	22	77777777	dormitorio
0	2023-07-17 21:15:55.705064	21	77777777	living
1	2023-07-17 21:16:18.224293	21	77777777	living
1	2023-07-17 21:16:50.99146	22	77777777	dormitorio
0	2023-07-17 21:17:03.482324	22	77777777	dormitorio
1	2023-07-17 21:18:07.96679	22	77777777	dormitorio
0	2023-07-17 21:18:20.527852	22	77777777	dormitorio
1	2023-07-17 21:38:45.924884	21	77777777	living
1	2023-07-17 21:38:54.565961	23	77777777	baño
1	2023-07-17 21:39:22.732255	22	77777777	dormitorio
1	2023-07-17 21:40:02.647802	22	77777777	dormitorio
1	2023-07-17 21:41:44.944786	21	77777777	living
1	2023-07-17 21:41:49.571782	22	77777777	dormitorio
1	2023-07-17 21:42:08.860407	22	77777777	dormitorio
0	2023-07-17 21:44:30.899145	21	77777777	living
1	2023-07-17 21:45:52.502735	22	77777777	dormitorio
0	2023-07-17 21:46:13.355169	22	77777777	dormitorio
1	2023-07-17 21:46:25.357813	22	77777777	dormitorio
0	2023-07-17 21:46:38.082576	22	77777777	dormitorio
1	2023-07-17 21:47:00.99109	21	77777777	living
0	2023-07-17 21:47:20.512784	21	77777777	living
1	2023-07-17 21:47:39.173859	22	77777777	dormitorio
0	2023-07-17 21:48:04.107965	22	77777777	dormitorio
1	2023-07-17 21:49:36.175096	21	77777777	living
1	2023-07-17 21:50:47.159819	22	77777777	dormitorio
0	2023-07-17 21:50:59.603445	22	77777777	dormitorio
0	2023-07-17 21:51:27.995148	21	77777777	living
1	2023-07-17 21:51:30.976932	21	77777777	living
1	2023-07-17 21:51:51.577479	22	77777777	dormitorio
0	2023-07-17 21:52:14.260546	22	77777777	dormitorio
1	2023-07-17 21:52:40.291586	22	77777777	dormitorio
0	2023-07-17 21:52:57.298387	22	77777777	dormitorio
0	2023-07-17 21:53:19.492966	21	77777777	living
1	2023-07-17 21:54:44.273428	21	77777777	living
0	2023-07-17 21:55:45.62261	21	77777777	living
1	2023-07-17 21:56:17.761239	21	77777777	living
0	2023-07-17 21:56:59.322403	21	77777777	living
1	2023-07-17 21:57:10.328439	21	77777777	living
1	2023-07-17 21:57:52.238273	22	77777777	dormitorio
0	2023-07-17 21:58:15.683503	22	77777777	dormitorio
0	2023-07-17 21:58:26.210914	21	77777777	living
0	2023-07-17 22:05:51.06385	22	77777777	dormitorio
1	2023-07-17 22:05:51.073178	23	77777777	baño
0	2023-07-17 22:05:51.232826	21	77777777	living
1	2023-07-17 22:06:25.378496	21	77777777	living
0	2023-07-17 22:06:49.050798	23	77777777	baño
0	2023-07-17 22:07:11.33708	21	77777777	living
1	2023-07-18 15:02:41.423786	21	77777777	living
0	2023-07-18 15:03:01.758091	21	77777777	living
1	2023-07-18 15:03:46.451046	21	77777777	living
0	2023-07-18 15:04:14.547161	21	77777777	living
1	2023-07-18 15:04:26.04616	21	77777777	living
0	2023-07-18 15:04:44.30382	21	77777777	living
1	2023-07-18 15:04:50.678704	21	77777777	living
0	2023-07-18 15:05:08.628408	21	77777777	living
1	2023-07-18 15:05:11.334588	21	77777777	living
0	2023-07-18 15:05:27.665856	21	77777777	living
1	2023-07-18 15:06:02.083858	21	77777777	living
0	2023-07-18 15:06:27.808545	21	77777777	living
1	2023-07-18 15:06:35.883586	21	77777777	living
0	2023-07-18 15:06:52.791309	21	77777777	living
1	2023-07-18 15:07:04.478903	21	77777777	living
0	2023-07-18 15:07:22.387175	21	77777777	living
1	2023-07-18 15:07:31.78131	21	77777777	living
0	2023-07-18 15:07:50.037966	21	77777777	living
1	2023-07-18 15:07:58.546581	21	77777777	living
0	2023-07-18 15:08:40.099497	21	77777777	living
1	2023-07-18 15:08:50.643667	21	77777777	living
0	2023-07-18 15:09:08.061649	21	77777777	living
1	2023-07-18 15:09:16.626499	21	77777777	living
0	2023-07-18 15:09:34.447728	21	77777777	living
1	2023-07-18 15:09:45.735371	21	77777777	living
0	2023-07-18 15:10:18.933709	21	77777777	living
1	2023-07-18 15:10:23.8924	21	77777777	living
0	2023-07-18 15:11:12.032609	21	77777777	living
1	2023-07-18 15:11:35.157604	21	77777777	living
0	2023-07-18 15:12:03.189861	21	77777777	living
1	2023-07-18 15:12:14.128232	21	77777777	living
0	2023-07-18 15:12:34.91388	21	77777777	living
1	2023-07-18 15:15:35.317565	21	77777777	living
0	2023-07-18 15:15:51.405939	21	77777777	living
1	2023-07-18 15:16:21.741339	21	77777777	living
0	2023-07-18 15:18:22.701404	21	77777777	living
1	2023-07-18 15:18:29.923043	21	77777777	living
0	2023-07-18 15:19:24.378105	21	77777777	living
1	2023-07-18 15:19:59.877702	21	77777777	living
0	2023-07-18 15:21:00.006392	21	77777777	living
1	2023-07-18 15:21:24.360014	21	77777777	living
0	2023-07-18 15:22:34.271338	21	77777777	living
1	2023-07-18 15:24:15.020373	21	77777777	living
0	2023-07-18 15:25:00.213103	21	77777777	living
1	2023-07-18 15:25:29.302653	21	77777777	living
0	2023-07-18 15:25:58.279509	21	77777777	living
1	2023-07-18 15:26:08.320461	21	77777777	living
0	2023-07-18 15:27:00.385187	21	77777777	living
1	2023-07-18 15:27:23.658556	21	77777777	living
0	2023-07-18 15:27:52.451881	21	77777777	living
1	2023-07-18 15:28:43.503686	21	77777777	living
0	2023-07-18 15:29:41.60801	21	77777777	living
1	2023-07-18 15:30:04.640667	21	77777777	living
0	2023-07-18 15:30:27.955365	21	77777777	living
1	2023-07-18 15:31:26.876529	21	77777777	living
0	2023-07-18 15:31:43.688451	21	77777777	living
1	2023-07-18 15:32:43.98483	21	77777777	living
0	2023-07-18 15:36:55.620588	21	77777777	living
1	2023-07-18 15:36:58.201746	21	77777777	living
0	2023-07-18 15:37:25.125446	21	77777777	living
1	2023-07-18 15:37:28.957874	21	77777777	living
0	2023-07-18 15:39:39.247447	21	77777777	living
1	2023-07-18 15:40:07.056052	21	77777777	living
0	2023-07-18 15:41:34.095984	21	77777777	living
1	2023-07-18 15:41:41.088751	21	77777777	living
0	2023-07-18 15:42:14.680175	21	77777777	living
1	2023-07-18 15:43:17.428997	21	77777777	living
0	2023-07-18 15:43:35.451788	21	77777777	living
1	2023-07-18 15:43:39.601632	21	77777777	living
0	2023-07-18 15:45:24.867309	21	77777777	living
1	2023-07-18 15:52:02.757644	21	77777777	living
0	2023-07-18 15:53:18.798982	21	77777777	living
1	2023-07-18 15:57:54.690797	21	77777777	living
0	2023-07-18 15:58:17.211392	21	77777777	living
1	2023-07-18 15:58:27.326624	21	77777777	living
0	2023-07-18 15:58:52.128759	21	77777777	living
1	2023-07-18 15:59:34.740083	21	77777777	living
0	2023-07-18 15:59:54.944316	21	77777777	living
1	2023-07-18 15:59:58.292402	21	77777777	living
0	2023-07-18 16:00:16.93615	21	77777777	living
1	2023-07-18 16:07:09.379124	21	77777777	living
0	2023-07-18 16:07:25.319238	21	77777777	living
1	2023-07-18 16:09:30.188857	21	77777777	living
0	2023-07-18 16:09:46.282013	21	77777777	living
1	2023-07-18 16:32:06.969435	21	77777777	living
1	2023-07-18 16:32:46.615583	22	77777777	dormitorio
0	2023-07-18 16:32:59.174879	22	77777777	dormitorio
1	2023-07-18 16:33:11.590056	22	77777777	dormitorio
0	2023-07-18 16:33:26.432748	22	77777777	dormitorio
0	2023-07-18 16:34:22.829088	21	77777777	living
1	2023-07-18 16:37:51.814755	21	77777777	living
0	2023-07-18 16:38:37.7864	21	77777777	living
1	2023-07-18 16:54:49.02734	21	77777777	living
0	2023-07-18 16:55:14.276314	21	77777777	living
1	2023-07-18 17:50:15.150611	21	77777777	living
0	2023-07-18 17:50:37.391097	21	77777777	living
1	2023-07-18 18:01:52.590071	21	77777777	living
0	2023-07-18 18:02:15.091902	21	77777777	living
1	2023-07-18 18:03:48.873343	21	77777777	living
0	2023-07-18 18:04:06.870182	21	77777777	living
1	2023-07-18 20:14:09.813341	21	77777777	living
0	2023-07-18 20:14:34.785545	21	77777777	living
0	2023-07-18 20:23:24.176857	22	77777777	dormitorio
1	2023-07-18 20:25:13.899312	21	77777777	living
1	2023-07-18 20:25:17.458859	22	77777777	dormitorio
1	2023-07-18 20:25:20.434139	23	77777777	baño
0	2023-07-18 20:25:30.168084	22	77777777	dormitorio
0	2023-07-18 20:25:34.584841	23	77777777	baño
0	2023-07-18 20:26:16.774879	21	77777777	living
1	2023-07-18 20:28:18.581967	21	77777777	living
0	2023-07-18 20:28:54.268781	21	77777777	living
1	2023-07-18 20:29:42.401904	21	77777777	living
0	2023-07-18 20:33:28.335622	21	77777777	living
1	2023-07-18 20:33:47.593665	21	77777777	living
0	2023-07-18 20:34:16.02853	21	77777777	living
1	2023-07-18 20:42:21.01576	21	77777777	living
0	2023-07-18 20:42:44.473728	21	77777777	living
1	2023-07-18 20:59:34.519501	21	77777777	living
0	2023-07-18 21:00:16.070804	21	77777777	living
1	2023-07-18 21:00:25.413275	21	77777777	living
0	2023-07-18 21:00:51.885892	21	77777777	living
0	2023-07-18 21:56:55.186334	22	77777777	dormitorio
1	2023-07-18 04:50:00	21	77777777	living
1	2023-07-18 05:50:00	21	77777777	living
1	2023-07-18 06:50:00	21	77777777	living
1	2023-07-18 07:50:00	21	77777777	living
1	2023-07-19 03:30:00	21	77777777	living
1	2023-07-19 05:30:00	21	77777777	living
1	2023-07-19 07:30:00	21	77777777	living
1	2023-07-19 09:30:00	21	77777777	living
0	2023-07-20 13:51:36.947544	22	77777777	dormitorio
1	2023-07-20 14:44:15.494989	21	77777777	living
0	2023-07-20 14:44:37.219787	21	77777777	living
1	2023-07-20 14:44:52.769684	21	77777777	living
0	2023-07-20 14:45:15.596808	21	77777777	living
1	2023-07-20 14:48:06.023988	21	77777777	living
0	2023-07-20 14:48:27.807176	21	77777777	living
1	2023-07-20 14:50:57.972854	21	77777777	living
0	2023-07-20 14:51:19.980604	21	77777777	living
1	2023-07-20 14:51:40.197138	21	77777777	living
0	2023-07-20 14:51:59.843613	21	77777777	living
1	2023-07-20 14:52:04.172791	21	77777777	living
0	2023-07-20 14:52:30.869759	21	77777777	living
1	2023-07-20 14:52:42.770621	21	77777777	living
0	2023-07-20 14:53:01.896975	21	77777777	living
1	2023-07-20 14:53:16.623242	21	77777777	living
1	2023-07-20 14:53:38.620991	22	77777777	dormitorio
0	2023-07-20 14:53:51.36247	22	77777777	dormitorio
0	2023-07-20 14:54:02.912749	21	77777777	living
1	2023-07-20 14:54:06.86309	21	77777777	living
0	2023-07-20 14:54:24.901155	21	77777777	living
1	2023-07-20 15:39:24.342002	21	77777777	living
0	2023-07-20 15:39:45.250113	21	77777777	living
1	2023-07-20 15:47:34.915962	21	77777777	living
0	2023-07-20 15:47:58.390355	21	77777777	living
1	2023-07-20 15:48:03.188594	21	77777777	living
0	2023-07-20 15:48:23.323173	21	77777777	living
1	2023-07-20 15:48:41.084151	21	77777777	living
0	2023-07-20 15:49:27.338439	21	77777777	living
1	2023-07-20 15:49:34.113874	21	77777777	living
0	2023-07-20 15:49:52.500723	21	77777777	living
1	2023-07-20 15:50:27.664247	21	77777777	living
0	2023-07-20 15:50:44.663958	21	77777777	living
1	2023-07-20 15:55:29.41435	21	77777777	living
0	2023-07-20 15:55:45.438817	21	77777777	living
1	2023-07-20 16:12:07.321906	21	77777777	living
0	2023-07-20 16:12:23.191593	21	77777777	living
1	2023-07-20 16:52:12.318734	21	77777777	living
0	2023-07-20 16:52:36.799822	21	77777777	living
1	2023-07-20 16:52:48.504465	21	77777777	living
1	2023-07-20 16:52:54.948987	22	77777777	dormitorio
0	2023-07-20 16:53:12.281657	21	77777777	living
0	2023-07-20 16:53:26.113578	22	77777777	dormitorio
1	2023-07-20 16:53:34.107204	21	77777777	living
0	2023-07-20 16:53:54.198798	21	77777777	living
1	2023-07-20 16:53:56.300649	21	77777777	living
0	2023-07-20 16:54:12.501626	21	77777777	living
1	2023-07-20 16:54:58.131199	21	77777777	living
0	2023-07-20 16:55:14.273127	21	77777777	living
1	2023-07-20 16:55:17.513548	21	77777777	living
0	2023-07-20 16:55:35.584163	21	77777777	living
1	2023-07-20 16:56:55.015123	22	77777777	dormitorio
0	2023-07-20 16:57:09.64507	22	77777777	dormitorio
1	2023-07-20 16:58:34.67153	22	77777777	dormitorio
0	2023-07-20 16:58:51.220299	22	77777777	dormitorio
1	2023-07-20 17:00:23.319101	21	77777777	living
0	2023-07-20 17:00:40.867189	21	77777777	living
1	2023-07-20 17:01:37.137752	21	77777777	living
1	2023-07-20 17:01:43.014639	22	77777777	dormitorio
0	2023-07-20 17:01:55.583989	21	77777777	living
0	2023-07-20 17:01:55.818536	22	77777777	dormitorio
1	2023-07-20 17:02:25.242281	21	77777777	living
1	2023-07-20 17:02:30.407001	22	77777777	dormitorio
0	2023-07-20 17:02:46.430307	22	77777777	dormitorio
0	2023-07-20 17:02:47.515873	21	77777777	living
1	2023-07-20 17:03:16.342096	22	77777777	dormitorio
0	2023-07-20 17:03:28.880006	22	77777777	dormitorio
1	2023-07-20 17:04:19.245726	22	77777777	dormitorio
0	2023-07-20 17:04:31.988027	22	77777777	dormitorio
1	2023-07-20 17:05:07.590309	22	77777777	dormitorio
0	2023-07-20 17:05:20.454332	22	77777777	dormitorio
1	2023-07-20 17:05:43.028149	22	77777777	dormitorio
0	2023-07-20 17:05:55.398117	22	77777777	dormitorio
1	2023-07-20 17:09:34.768694	22	77777777	dormitorio
0	2023-07-20 17:09:49.210814	22	77777777	dormitorio
0	2023-07-20 17:09:49.64976	21	77777777	living
1	2023-07-20 17:10:49.330351	21	77777777	living
0	2023-07-20 17:11:08.303608	21	77777777	living
1	2023-07-20 17:11:23.771787	21	77777777	living
1	2023-07-20 17:11:37.469321	22	77777777	dormitorio
0	2023-07-20 17:11:50.109141	22	77777777	dormitorio
1	2023-07-20 17:12:33.340676	22	77777777	dormitorio
0	2023-07-20 17:12:46.077097	22	77777777	dormitorio
0	2023-07-20 17:12:50.3605	21	77777777	living
1	2023-07-20 17:12:59.420509	21	77777777	living
0	2023-07-20 17:14:21.962788	21	77777777	living
1	2023-07-20 17:14:25.817791	21	77777777	living
0	2023-07-20 17:15:15.026046	21	77777777	living
1	2023-07-20 17:15:33.161428	21	77777777	living
1	2023-07-20 17:15:47.765512	22	77777777	dormitorio
0	2023-07-20 17:16:00.421862	22	77777777	dormitorio
0	2023-07-20 17:16:19.475135	21	77777777	living
1	2023-07-20 18:43:04.219243	21	77777777	living
0	2023-07-20 18:43:33.391491	21	77777777	living
1	2023-07-20 18:44:15.117092	21	77777777	living
0	2023-07-20 18:44:36.517446	21	77777777	living
1	2023-07-20 18:45:52.330805	21	77777777	living
0	2023-07-20 18:46:09.848036	21	77777777	living
1	2023-07-20 18:46:38.356236	21	77777777	living
0	2023-07-20 18:46:58.256561	21	77777777	living
1	2023-07-20 18:47:07.493796	21	77777777	living
0	2023-07-20 18:47:23.751702	21	77777777	living
1	2023-07-20 18:48:10.698638	21	77777777	living
0	2023-07-20 18:48:26.737167	21	77777777	living
1	2023-07-20 18:48:35.492577	21	77777777	living
1	2023-07-20 18:48:49.05293	22	77777777	dormitorio
0	2023-07-20 18:49:01.328904	22	77777777	dormitorio
0	2023-07-20 18:49:21.754179	21	77777777	living
1	2023-07-20 18:50:50.48167	21	77777777	living
0	2023-07-20 18:51:06.46286	21	77777777	living
1	2023-07-20 18:51:36.662682	21	77777777	living
0	2023-07-20 18:52:04.592657	21	77777777	living
1	2023-07-20 18:52:33.012155	21	77777777	living
0	2023-07-20 18:52:49.211823	21	77777777	living
1	2023-07-20 18:53:43.628399	21	77777777	living
0	2023-07-20 18:55:42.849274	21	77777777	living
1	2023-07-20 18:55:46.878652	21	77777777	living
0	2023-07-20 18:56:05.742593	21	77777777	living
1	2023-07-20 18:56:57.323291	21	77777777	living
0	2023-07-20 18:57:47.167239	21	77777777	living
1	2023-07-20 18:57:54.492698	21	77777777	living
0	2023-07-20 18:58:45.658929	21	77777777	living
1	2023-07-20 18:58:50.157144	21	77777777	living
0	2023-07-20 18:59:48.433136	21	77777777	living
1	2023-07-20 18:59:54.449259	21	77777777	living
0	2023-07-20 19:00:40.697741	21	77777777	living
1	2023-07-20 19:00:45.471797	21	77777777	living
0	2023-07-20 19:01:31.744812	21	77777777	living
1	2023-07-20 19:02:09.664272	21	77777777	living
0	2023-07-20 19:02:39.787082	21	77777777	living
1	2023-07-20 19:03:35.229663	21	77777777	living
0	2023-07-20 19:04:03.829434	21	77777777	living
1	2023-07-20 19:05:46.566378	21	77777777	living
0	2023-07-20 19:06:02.477141	21	77777777	living
1	2023-07-20 19:06:54.453929	21	77777777	living
0	2023-07-20 19:07:17.173743	21	77777777	living
1	2023-07-20 19:13:50.66799	21	77777777	living
0	2023-07-20 19:14:57.173625	21	77777777	living
1	2023-07-20 19:15:02.797714	21	77777777	living
0	2023-07-20 19:15:49.235021	21	77777777	living
1	2023-07-20 19:21:58.645794	21	77777777	living
0	2023-07-20 19:22:12.55017	21	77777777	living
1	2023-07-20 19:26:27.57866	21	77777777	living
0	2023-07-20 19:26:43.589855	21	77777777	living
1	2023-07-20 19:26:59.93092	21	77777777	living
0	2023-07-20 19:29:24.368013	21	77777777	living
1	2023-07-20 19:29:27.598136	21	77777777	living
0	2023-07-20 19:31:13.74353	21	77777777	living
1	2023-07-20 19:31:18.431152	21	77777777	living
0	2023-07-20 19:33:05.355952	21	77777777	living
1	2023-07-20 19:33:10.447879	21	77777777	living
0	2023-07-20 19:33:58.387842	21	77777777	living
1	2023-07-20 19:34:18.480583	21	77777777	living
0	2023-07-20 19:36:34.92324	21	77777777	living
1	2023-07-20 19:36:39.07184	21	77777777	living
0	2023-07-20 19:37:55.333345	21	77777777	living
1	2023-07-20 19:38:15.537568	21	77777777	living
0	2023-07-20 19:39:01.684429	21	77777777	living
1	2023-07-20 19:39:19.344858	21	77777777	living
0	2023-07-20 19:39:39.266836	21	77777777	living
1	2023-07-20 19:39:42.567206	21	77777777	living
0	2023-07-20 19:41:36.729857	21	77777777	living
1	2023-07-20 19:41:46.584014	21	77777777	living
1	2023-07-20 19:44:18.587545	22	77777777	dormitorio
0	2023-07-20 19:44:30.199282	22	77777777	dormitorio
1	2023-07-20 19:44:39.772359	22	77777777	dormitorio
0	2023-07-20 19:44:52.649407	22	77777777	dormitorio
1	2023-07-20 19:45:07.641576	22	77777777	dormitorio
0	2023-07-20 19:45:20.506914	22	77777777	dormitorio
1	2023-07-20 19:45:29.166319	22	77777777	dormitorio
0	2023-07-20 19:45:41.874198	22	77777777	dormitorio
1	2023-07-20 19:46:02.76574	22	77777777	dormitorio
0	2023-07-20 19:46:16.281727	22	77777777	dormitorio
1	2023-07-20 19:46:36.96055	22	77777777	dormitorio
0	2023-07-20 19:46:49.239406	22	77777777	dormitorio
1	2023-07-20 19:47:00.72358	22	77777777	dormitorio
0	2023-07-20 19:47:14.914874	22	77777777	dormitorio
1	2023-07-20 19:48:10.22241	22	77777777	dormitorio
0	2023-07-20 19:48:30.444545	22	77777777	dormitorio
1	2023-07-20 19:48:49.253382	22	77777777	dormitorio
0	2023-07-20 19:49:02.586256	22	77777777	dormitorio
1	2023-07-20 19:49:11.728254	22	77777777	dormitorio
0	2023-07-20 19:49:25.601354	22	77777777	dormitorio
1	2023-07-20 19:49:30.303894	22	77777777	dormitorio
0	2023-07-20 19:49:56.336238	22	77777777	dormitorio
1	2023-07-20 19:50:04.193384	22	77777777	dormitorio
0	2023-07-20 19:50:17.755978	22	77777777	dormitorio
1	2023-07-20 19:50:35.976037	22	77777777	dormitorio
0	2023-07-20 19:50:38.059396	21	77777777	living
1	2023-07-20 19:50:41.352759	21	77777777	living
0	2023-07-20 19:50:48.625297	22	77777777	dormitorio
1	2023-07-20 19:50:56.491557	22	77777777	dormitorio
0	2023-07-20 19:51:09.449801	22	77777777	dormitorio
0	2023-07-20 19:52:15.234461	21	77777777	living
1	2023-07-20 19:52:23.650172	21	77777777	living
0	2023-07-20 19:53:09.809627	21	77777777	living
1	2023-07-20 19:53:15.356746	21	77777777	living
0	2023-07-20 19:53:34.389833	21	77777777	living
1	2023-07-20 19:54:16.099777	22	77777777	dormitorio
1	2023-07-20 19:54:19.406143	21	77777777	living
0	2023-07-20 19:54:28.24251	22	77777777	dormitorio
0	2023-07-20 19:55:05.588688	21	77777777	living
1	2023-07-20 19:55:32.209921	21	77777777	living
0	2023-07-20 19:55:48.366689	21	77777777	living
1	2023-07-20 19:56:56.439484	21	77777777	living
0	2023-07-20 19:57:15.150978	21	77777777	living
1	2023-07-20 19:57:27.95373	21	77777777	living
0	2023-07-20 19:57:44.183491	21	77777777	living
1	2023-07-20 19:58:16.969772	21	77777777	living
0	2023-07-20 19:58:48.682749	21	77777777	living
1	2023-07-20 20:00:18.758895	21	77777777	living
0	2023-07-20 20:00:47.460094	21	77777777	living
1	2023-07-20 20:00:58.333377	21	77777777	living
0	2023-07-20 20:01:14.565212	21	77777777	living
1	2023-07-20 20:01:36.088907	21	77777777	living
1	2023-07-20 20:01:43.030063	22	77777777	dormitorio
0	2023-07-20 20:02:05.590682	22	77777777	dormitorio
0	2023-07-20 20:02:31.998444	21	77777777	living
1	2023-07-20 20:55:11.563927	21	77777777	living
0	2023-07-20 20:55:41.278608	21	77777777	living
1	2023-07-20 20:55:55.843573	21	77777777	living
0	2023-07-20 20:56:16.084807	21	77777777	living
1	2023-07-20 20:58:13.724529	21	77777777	living
0	2023-07-20 20:58:29.900135	21	77777777	living
1	2023-07-20 20:59:11.797672	21	77777777	living
0	2023-07-20 20:59:28.006347	21	77777777	living
1	2023-07-20 21:02:29.468382	21	77777777	living
1	2023-07-20 21:02:36.286913	23	77777777	baño
0	2023-07-20 21:02:48.413599	23	77777777	baño
0	2023-07-20 21:03:10.10544	21	77777777	living
1	2023-07-20 21:03:14.163024	21	77777777	living
0	2023-07-20 21:03:33.368452	21	77777777	living
1	2023-07-20 21:13:30.604804	21	77777777	living
0	2023-07-20 21:13:54.396445	21	77777777	living
1	2023-07-20 21:14:20.695692	21	77777777	living
0	2023-07-20 21:14:37.03723	21	77777777	living
1	2023-07-20 21:15:09.753041	21	77777777	living
0	2023-07-20 21:15:26.201007	21	77777777	living
1	2023-07-20 21:15:29.778207	21	77777777	living
0	2023-07-20 21:16:08.362037	21	77777777	living
1	2023-07-20 21:16:34.067391	21	77777777	living
0	2023-07-20 21:17:01.156462	21	77777777	living
1	2023-07-20 21:17:06.675603	21	77777777	living
0	2023-07-20 21:17:22.942743	21	77777777	living
1	2023-07-20 21:18:00.508783	21	77777777	living
0	2023-07-20 21:18:16.633578	21	77777777	living
1	2023-07-20 21:18:44.911356	21	77777777	living
0	2023-07-20 21:19:01.974141	21	77777777	living
1	2023-07-20 21:19:07.979279	21	77777777	living
0	2023-07-20 21:19:31.33207	21	77777777	living
0	2023-07-20 21:30:08.359852	22	77777777	dormitorio
1	2023-07-20 21:30:18.435028	21	77777777	living
1	2023-07-20 21:30:21.170685	22	77777777	dormitorio
0	2023-07-20 21:30:45.560132	21	77777777	living
0	2023-07-20 21:31:02.961572	22	77777777	dormitorio
1	2023-07-20 21:35:59.397792	22	77777777	dormitorio
0	2023-07-20 21:36:13.046977	22	77777777	dormitorio
1	2023-07-20 21:38:25.686276	22	77777777	dormitorio
0	2023-07-20 21:38:38.603071	22	77777777	dormitorio
1	2023-07-20 21:55:05.09287	22	77777777	dormitorio
0	2023-07-20 21:55:52.032351	22	77777777	dormitorio
1	2023-07-20 22:31:54.203453	22	77777777	dormitorio
0	2023-07-21 03:59:38.507688	22	77777777	dormitorio
1	2023-07-21 08:01:35.849726	22	77777777	dormitorio
0	2023-07-21 08:01:48.152184	22	77777777	dormitorio
1	2023-07-21 15:01:43.918757	21	77777777	living
0	2023-07-21 15:02:30.228522	21	77777777	living
1	2023-07-21 16:03:55.040913	21	77777777	living
0	2023-07-21 16:04:41.232135	21	77777777	living
1	2023-07-21 16:06:04.050615	21	77777777	living
1	2023-07-21 16:07:05.462201	22	77777777	dormitorio
0	2023-07-21 16:07:18.141444	22	77777777	dormitorio
0	2023-07-21 16:10:21.696521	21	77777777	living
1	2023-07-21 16:10:25.654855	21	77777777	living
0	2023-07-21 16:13:23.937409	21	77777777	living
1	2023-07-21 16:13:27.108982	21	77777777	living
0	2023-07-21 16:14:02.467201	21	77777777	living
1	2023-07-21 16:14:14.098504	21	77777777	living
0	2023-07-21 16:15:14.237575	21	77777777	living
1	2023-07-21 16:15:18.273193	21	77777777	living
0	2023-07-21 16:16:39.103941	21	77777777	living
1	2023-07-21 16:16:50.548697	21	77777777	living
0	2023-07-21 16:19:36.98166	21	77777777	living
1	2023-07-21 19:25:59.097176	21	77777777	living
0	2023-07-21 19:26:45.325783	21	77777777	living
1	2023-07-21 19:26:58.219425	21	77777777	living
0	2023-07-21 19:27:24.053693	21	77777777	living
1	2023-07-21 19:27:58.177881	21	77777777	living
0	2023-07-21 19:28:16.191788	21	77777777	living
1	2023-07-21 19:28:48.866299	21	77777777	living
0	2023-07-21 19:29:05.911036	21	77777777	living
1	2023-07-21 19:29:40.683298	21	77777777	living
0	2023-07-21 19:30:07.195218	21	77777777	living
1	2023-07-21 19:32:04.867098	21	77777777	living
0	2023-07-21 19:32:33.481566	21	77777777	living
1	2023-07-21 19:35:07.48349	21	77777777	living
0	2023-07-21 19:36:25.828373	21	77777777	living
1	2023-07-21 19:36:30.815807	21	77777777	living
0	2023-07-21 19:38:17.317081	21	77777777	living
1	2023-07-21 19:38:21.108789	21	77777777	living
0	2023-07-21 19:40:09.398027	21	77777777	living
1	2023-07-21 19:40:58.025291	21	77777777	living
0	2023-07-21 19:42:43.8705	21	77777777	living
1	2023-07-21 19:42:50.286087	21	77777777	living
0	2023-07-21 19:43:07.186764	21	77777777	living
1	2023-07-21 19:43:14.454055	21	77777777	living
0	2023-07-21 19:43:32.892079	21	77777777	living
1	2023-07-22 10:33:08.433062	22	77777777	dormitorio
0	2023-07-23 12:21:33.5383	22	77777777	dormitorio
1	2023-07-24 00:24:27.746522	22	77777777	dormitorio
0	2023-07-24 00:24:39.972633	22	77777777	dormitorio
1	2023-07-24 06:34:31.287633	22	77777777	dormitorio
0	2023-07-24 06:34:43.734503	22	77777777	dormitorio
1	2023-07-24 08:27:01.997028	22	77777777	dormitorio
0	2023-07-24 08:27:14.274783	22	77777777	dormitorio
1	2023-07-24 15:07:31.140176	21	77777777	living
0	2023-07-24 15:07:57.573764	21	77777777	living
1	2023-07-24 15:08:16.564395	21	77777777	living
0	2023-07-24 15:09:02.874228	21	77777777	living
1	2023-07-24 16:09:26.470733	21	77777777	living
0	2023-07-24 16:09:47.450615	21	77777777	living
0	2023-07-24 18:22:07.998408	22	77777777	dormitorio
1	2023-07-24 18:34:11.640612	22	77777777	dormitorio
0	2023-07-24 18:34:23.925201	22	77777777	dormitorio
1	2023-07-24 18:52:10.501335	21	77777777	living
0	2023-07-24 18:52:36.766397	21	77777777	living
1	2023-07-24 21:32:51.983276	21	77777777	living
0	2023-07-24 21:33:38.265012	21	77777777	living
1	2023-07-24 21:33:40.848254	21	77777777	living
0	2023-07-24 21:34:03.233367	21	77777777	living
1	2023-07-24 21:34:06.222722	21	77777777	living
0	2023-07-24 21:34:27.370902	21	77777777	living
1	2023-07-24 21:34:31.371975	21	77777777	living
0	2023-07-24 21:35:54.280842	21	77777777	living
1	2023-07-24 21:35:56.512006	21	77777777	living
0	2023-07-24 21:36:20.084123	21	77777777	living
1	2023-07-24 21:36:24.868938	21	77777777	living
0	2023-07-24 21:36:51.059851	21	77777777	living
1	2023-07-24 21:37:09.629041	21	77777777	living
0	2023-07-24 21:38:06.241977	21	77777777	living
0	2023-07-25 04:00:00.657745	23	77777777	baño
0	2023-07-25 04:00:00.705105	21	77777777	living
0	2023-07-25 04:00:00.843675	22	77777777	dormitorio
1	2023-07-25 10:34:59.694026	22	77777777	dormitorio
0	2023-07-25 10:35:12.142508	22	77777777	dormitorio
0	2023-07-25 16:21:39.127873	22	77777777	dormitorio
1	2023-07-25 16:24:13.838415	21	77777777	living
0	2023-07-25 16:24:43.424956	21	77777777	living
1	2023-07-25 16:24:57.098574	21	77777777	living
0	2023-07-25 16:25:17.502145	21	77777777	living
1	2023-07-25 17:31:41.356105	21	77777777	living
0	2023-07-25 17:35:00.364596	21	77777777	living
0	2023-07-25 20:34:47.855841	22	77777777	dormitorio
0	2023-07-25 21:41:35.067666	22	77777777	dormitorio
0	2023-07-25 21:46:39.612874	22	77777777	dormitorio
0	2023-07-26 04:00:00.866047	23	77777777	baño
0	2023-07-26 04:00:00.896234	22	77777777	dormitorio
0	2023-07-26 04:00:01.043456	21	77777777	living
1	2023-07-26 04:49:12.590064	22	77777777	dormitorio
0	2023-07-26 04:49:25.31049	22	77777777	dormitorio
1	2023-07-26 12:12:23.236341	22	77777777	dormitorio
0	2023-07-26 12:12:35.669145	22	77777777	dormitorio
0	2023-07-27 04:00:00.956123	23	77777777	baño
0	2023-07-27 04:00:00.98345	22	77777777	dormitorio
0	2023-07-27 04:00:01.138746	21	77777777	living
1	2023-07-27 13:55:50.788363	22	77777777	dormitorio
0	2023-07-27 13:56:03.287991	22	77777777	dormitorio
0	2023-07-27 14:29:21.708304	22	77777777	dormitorio
0	2023-07-27 15:00:27.735722	22	77777777	dormitorio
1	2023-07-27 20:43:10.341165	21	77777777	living
1	2023-07-27 20:43:13.965017	22	77777777	dormitorio
1	2023-07-27 20:43:15.47048	23	77777777	baño
0	2023-07-27 20:43:26.365609	23	77777777	baño
0	2023-07-27 20:43:32.782614	22	77777777	dormitorio
0	2023-07-27 20:43:39.387688	21	77777777	living
0	2023-07-28 04:00:00.638836	22	77777777	dormitorio
0	2023-07-28 04:00:00.714353	23	77777777	baño
0	2023-07-28 04:00:00.860561	21	77777777	living
1	2023-07-27 04:50:00	21	77777777	living
1	2023-07-27 05:50:00	21	77777777	living
1	2023-07-27 06:50:00	21	77777777	living
1	2023-07-27 07:50:00	21	77777777	living
1	2023-07-28 03:30:00	21	77777777	living
1	2023-07-28 05:30:00	21	77777777	living
1	2023-07-28 07:30:00	21	77777777	living
1	2023-07-28 09:30:00	21	77777777	living
1	2023-07-28 19:29:35.215078	21	77777777	living
0	2023-07-28 19:30:24.537854	21	77777777	living
0	2023-07-29 04:00:00.6673	22	77777777	dormitorio
0	2023-07-29 04:00:00.67553	23	77777777	baño
0	2023-07-29 04:00:00.843392	21	77777777	living
0	2023-07-30 04:00:00.620186	22	77777777	dormitorio
0	2023-07-30 04:00:00.630868	23	77777777	baño
0	2023-07-30 04:00:00.653176	21	77777777	living
0	2023-07-31 04:00:00.706996	23	77777777	baño
0	2023-07-31 04:00:00.818407	22	77777777	dormitorio
0	2023-07-31 04:00:00.863782	21	77777777	living
0	2023-07-31 21:52:00.728688	21	77777777	living
0	2023-07-31 22:52:31.618848	21	77777777	living
0	2023-07-31 23:24:33.269602	22	77777777	dormitorio
0	2023-07-31 23:29:16.860828	22	77777777	dormitorio
0	2023-07-31 23:35:04.487458	22	77777777	dormitorio
0	2023-08-01 04:00:00.710029	22	77777777	dormitorio
0	2023-08-01 04:00:00.770535	23	77777777	baño
0	2023-08-01 04:00:00.869928	21	77777777	living
1	2023-08-01 14:07:37.556174	21	77777777	living
0	2023-08-01 14:07:57.95561	21	77777777	living
1	2023-08-01 14:08:21.962295	21	77777777	living
0	2023-08-01 14:09:08.17916	21	77777777	living
1	2023-08-01 16:11:06.948089	21	77777777	living
0	2023-08-01 16:12:00.702084	21	77777777	living
0	2023-08-01 19:48:26.188994	21	77777777	living
0	2023-08-01 19:53:18.697921	22	77777777	dormitorio
0	2023-08-02 04:00:00.646098	23	77777777	baño
0	2023-08-02 04:00:00.665317	21	77777777	living
0	2023-08-02 04:00:00.809435	22	77777777	dormitorio
1	2023-08-02 14:25:15.9312	21	77777777	living
0	2023-08-02 14:26:07.95679	21	77777777	living
1	2023-08-02 14:26:34.187993	21	77777777	living
0	2023-08-02 14:27:50.462028	21	77777777	living
1	2023-08-02 14:30:58.601751	21	77777777	living
0	2023-08-02 14:31:57.05806	21	77777777	living
1	2023-08-02 14:32:05.893445	21	77777777	living
0	2023-08-02 14:32:22.905504	21	77777777	living
1	2023-08-02 14:32:46.458759	21	77777777	living
0	2023-08-02 14:33:07.246009	21	77777777	living
1	2023-08-02 14:33:16.600128	21	77777777	living
0	2023-08-02 14:33:43.206151	21	77777777	living
1	2023-08-02 14:33:57.698729	21	77777777	living
0	2023-08-02 14:34:44.036401	21	77777777	living
1	2023-08-02 14:34:59.155253	21	77777777	living
0	2023-08-02 14:35:15.320191	21	77777777	living
1	2023-08-02 14:35:48.618228	21	77777777	living
0	2023-08-02 14:36:15.743592	21	77777777	living
1	2023-08-02 14:36:18.720882	21	77777777	living
0	2023-08-02 14:36:38.295599	21	77777777	living
1	2023-08-02 14:36:41.970413	21	77777777	living
0	2023-08-02 14:37:07.000185	21	77777777	living
1	2023-08-02 14:37:11.376966	21	77777777	living
0	2023-08-02 14:37:57.674634	21	77777777	living
1	2023-08-02 14:38:11.043668	21	77777777	living
0	2023-08-02 14:40:48.913052	21	77777777	living
1	2023-08-02 14:41:34.655859	21	77777777	living
0	2023-08-02 14:41:50.738782	21	77777777	living
1	2023-08-02 14:42:05.729337	21	77777777	living
0	2023-08-02 14:42:22.213148	21	77777777	living
1	2023-08-02 14:42:36.164531	21	77777777	living
0	2023-08-02 14:42:52.446331	21	77777777	living
1	2023-08-02 14:44:01.367463	21	77777777	living
0	2023-08-02 14:44:17.577015	21	77777777	living
1	2023-08-02 14:44:49.243335	21	77777777	living
0	2023-08-02 14:45:05.409341	21	77777777	living
1	2023-08-02 14:46:35.12603	21	77777777	living
0	2023-08-02 14:46:51.221555	21	77777777	living
1	2023-08-02 14:47:44.778026	21	77777777	living
0	2023-08-02 14:48:00.822586	21	77777777	living
1	2023-08-02 14:48:05.803935	21	77777777	living
0	2023-08-02 14:49:52.265145	21	77777777	living
1	2023-08-02 14:50:11.071222	21	77777777	living
0	2023-08-02 14:50:27.402314	21	77777777	living
1	2023-08-02 14:53:56.576381	21	77777777	living
0	2023-08-02 14:54:18.958263	21	77777777	living
1	2023-08-02 14:54:33.721912	21	77777777	living
0	2023-08-02 14:57:01.598889	21	77777777	living
1	2023-08-02 14:57:10.153256	21	77777777	living
0	2023-08-02 14:58:01.04578	21	77777777	living
1	2023-08-02 14:58:03.984389	21	77777777	living
0	2023-08-02 14:58:22.24209	21	77777777	living
1	2023-08-02 14:58:27.756491	21	77777777	living
0	2023-08-02 15:00:19.068246	21	77777777	living
1	2023-08-02 15:00:23.453657	21	77777777	living
0	2023-08-02 15:00:49.429335	21	77777777	living
1	2023-08-02 15:20:07.390625	21	77777777	living
0	2023-08-02 15:21:05.288004	21	77777777	living
1	2023-08-02 15:21:14.187828	21	77777777	living
0	2023-08-02 15:25:00.558252	21	77777777	living
1	2023-08-02 15:25:09.984547	21	77777777	living
0	2023-08-02 15:26:26.294161	21	77777777	living
1	2023-08-02 15:33:23.200823	21	77777777	living
0	2023-08-02 15:33:44.766746	21	77777777	living
1	2023-08-02 16:14:08.751481	21	77777777	living
0	2023-08-02 16:14:30.601577	21	77777777	living
1	2023-08-02 16:15:13.545489	21	77777777	living
0	2023-08-02 16:15:40.067318	21	77777777	living
1	2023-08-02 16:30:37.37838	21	77777777	living
0	2023-08-02 16:31:02.450159	21	77777777	living
1	2023-08-02 19:56:30.496339	21	77777777	living
0	2023-08-02 19:57:17.460079	21	77777777	living
1	2023-08-02 19:57:47.875593	21	77777777	living
0	2023-08-02 19:58:10.091226	21	77777777	living
1	2023-08-02 19:58:15.092736	21	77777777	living
0	2023-08-02 19:59:01.537981	21	77777777	living
1	2023-08-02 19:59:38.841558	21	77777777	living
0	2023-08-02 20:00:07.042043	21	77777777	living
1	2023-08-02 20:00:10.930084	21	77777777	living
0	2023-08-02 20:02:10.189277	21	77777777	living
1	2023-08-02 20:02:30.828925	21	77777777	living
1	2023-08-02 20:02:34.73117	22	77777777	dormitorio
0	2023-08-02 20:02:56.955104	22	77777777	dormitorio
0	2023-08-02 20:03:17.206763	21	77777777	living
1	2023-08-02 20:03:20.571519	21	77777777	living
0	2023-08-02 20:03:38.73672	21	77777777	living
1	2023-08-02 20:04:01.679024	21	77777777	living
0	2023-08-02 20:05:18.052385	21	77777777	living
1	2023-08-02 20:06:46.623481	21	77777777	living
0	2023-08-02 20:07:04.750466	21	77777777	living
1	2023-08-02 20:07:38.239836	21	77777777	living
1	2023-08-02 20:07:48.850122	22	77777777	dormitorio
0	2023-08-02 20:07:54.073816	21	77777777	living
0	2023-08-02 20:08:13.247831	22	77777777	dormitorio
1	2023-08-02 20:09:20.145959	22	77777777	dormitorio
1	2023-08-02 20:09:24.905121	21	77777777	living
0	2023-08-02 20:09:32.713372	22	77777777	dormitorio
0	2023-08-02 20:09:46.751549	21	77777777	living
1	2023-08-02 20:11:34.509864	21	77777777	living
0	2023-08-02 20:13:57.134926	21	77777777	living
1	2023-08-02 20:22:15.009847	21	77777777	living
0	2023-08-02 20:22:31.900438	21	77777777	living
1	2023-08-02 20:22:52.549891	21	77777777	living
0	2023-08-02 20:23:13.16264	21	77777777	living
1	2023-08-02 20:31:40.639637	21	77777777	living
0	2023-08-02 20:31:56.581493	21	77777777	living
1	2023-08-02 20:34:08.243983	21	77777777	living
0	2023-08-02 20:34:24.455277	21	77777777	living
1	2023-08-02 20:37:20.553984	21	77777777	living
0	2023-08-02 20:39:06.868822	21	77777777	living
1	2023-08-02 20:40:20.433831	21	77777777	living
1	2023-08-02 20:40:24.183513	22	77777777	dormitorio
0	2023-08-02 20:40:36.774083	22	77777777	dormitorio
0	2023-08-02 20:45:41.567783	21	77777777	living
1	2023-08-02 20:48:03.448417	21	77777777	living
0	2023-08-02 20:51:55.643459	21	77777777	living
1	2023-08-02 20:54:03.779761	21	77777777	living
0	2023-08-02 20:54:22.643456	21	77777777	living
1	2023-08-02 20:54:47.488015	21	77777777	living
0	2023-08-02 20:55:43.749024	21	77777777	living
1	2023-08-02 21:06:41.203811	21	77777777	living
0	2023-08-02 21:06:57.034973	21	77777777	living
1	2023-08-02 21:26:55.239661	21	77777777	living
0	2023-08-02 21:27:11.093133	21	77777777	living
1	2023-08-02 21:30:12.228143	21	77777777	living
0	2023-08-02 21:30:28.345669	21	77777777	living
1	2023-08-02 21:30:47.092386	21	77777777	living
0	2023-08-02 21:31:00.923112	21	77777777	living
1	2023-08-02 21:31:15.356268	21	77777777	living
0	2023-08-02 21:31:51.592432	21	77777777	living
0	2023-08-03 04:00:00.490488	22	77777777	dormitorio
0	2023-08-03 04:00:00.501237	23	77777777	baño
0	2023-08-03 04:00:00.537243	21	77777777	living
1	2023-08-03 15:21:28.189892	21	77777777	living
0	2023-08-03 15:22:22.467627	21	77777777	living
1	2023-08-03 15:23:18.103596	21	77777777	living
0	2023-08-03 15:23:36.134745	21	77777777	living
1	2023-08-03 15:23:42.521262	21	77777777	living
0	2023-08-03 15:23:59.351799	21	77777777	living
1	2023-08-03 15:24:29.880604	21	77777777	living
0	2023-08-03 15:24:46.641328	21	77777777	living
1	2023-08-03 15:24:53.778383	21	77777777	living
0	2023-08-03 15:25:10.665814	21	77777777	living
1	2023-08-03 15:35:22.3779	21	77777777	living
0	2023-08-03 15:35:38.49037	21	77777777	living
1	2023-08-03 15:35:52.337093	21	77777777	living
0	2023-08-03 15:36:15.528268	21	77777777	living
1	2023-08-03 15:36:33.470093	21	77777777	living
0	2023-08-03 15:36:58.749359	21	77777777	living
1	2023-08-03 15:39:33.643889	21	77777777	living
0	2023-08-03 15:39:49.721687	21	77777777	living
1	2023-08-03 15:41:18.091491	21	77777777	living
0	2023-08-03 15:41:41.97821	21	77777777	living
1	2023-08-03 15:41:46.870825	21	77777777	living
0	2023-08-03 15:42:06.30915	21	77777777	living
1	2023-08-03 15:43:08.83701	21	77777777	living
0	2023-08-03 15:43:24.911102	21	77777777	living
1	2023-08-03 15:43:49.607916	21	77777777	living
0	2023-08-03 15:44:05.629661	21	77777777	living
1	2023-08-03 15:45:39.125768	21	77777777	living
0	2023-08-03 15:46:04.978209	21	77777777	living
1	2023-08-03 15:49:17.937925	21	77777777	living
0	2023-08-03 15:49:37.813445	21	77777777	living
1	2023-08-03 17:03:24.997436	21	77777777	living
0	2023-08-03 17:03:55.1219	21	77777777	living
1	2023-08-03 17:06:21.209982	21	77777777	living
0	2023-08-03 17:06:40.835693	21	77777777	living
1	2023-08-03 17:07:32.661449	21	77777777	living
0	2023-08-03 17:07:48.526065	21	77777777	living
1	2023-08-03 17:08:13.775554	21	77777777	living
0	2023-08-03 17:08:31.790743	21	77777777	living
1	2023-08-03 17:09:46.012652	21	77777777	living
0	2023-08-03 17:10:03.623797	21	77777777	living
1	2023-08-03 17:10:30.913452	21	77777777	living
0	2023-08-03 17:10:48.964105	21	77777777	living
1	2023-08-03 17:13:07.255734	21	77777777	living
0	2023-08-03 17:13:36.592877	21	77777777	living
1	2023-08-03 17:14:14.328223	21	77777777	living
0	2023-08-03 17:14:30.403543	21	77777777	living
1	2023-08-03 17:15:20.742445	21	77777777	living
0	2023-08-03 17:15:37.593258	21	77777777	living
1	2023-08-03 17:15:43.728932	21	77777777	living
0	2023-08-03 17:18:00.111941	21	77777777	living
1	2023-08-03 17:18:43.395745	21	77777777	living
0	2023-08-03 17:18:59.297349	21	77777777	living
1	2023-08-03 17:21:39.779266	21	77777777	living
0	2023-08-03 17:21:55.277034	21	77777777	living
1	2023-08-03 17:22:43.594131	21	77777777	living
0	2023-08-03 17:23:29.805394	21	77777777	living
1	2023-08-03 17:23:39.379928	21	77777777	living
0	2023-08-03 17:25:26.323237	21	77777777	living
1	2023-08-03 17:25:38.336263	21	77777777	living
0	2023-08-03 17:25:56.88479	21	77777777	living
1	2023-08-03 17:26:45.562778	21	77777777	living
0	2023-08-03 17:27:04.850372	21	77777777	living
1	2023-08-03 17:27:31.734695	21	77777777	living
0	2023-08-03 17:27:53.238161	21	77777777	living
1	2023-08-03 17:28:02.577216	21	77777777	living
0	2023-08-03 17:28:23.857613	21	77777777	living
1	2023-08-03 17:28:45.737783	21	77777777	living
0	2023-08-03 17:29:01.817779	21	77777777	living
1	2023-08-03 17:29:43.442602	21	77777777	living
0	2023-08-03 17:30:11.383998	21	77777777	living
1	2023-08-03 17:31:11.879837	21	77777777	living
0	2023-08-03 17:31:39.147896	21	77777777	living
1	2023-08-03 17:31:42.581086	21	77777777	living
0	2023-08-03 17:31:58.692409	21	77777777	living
1	2023-08-03 17:32:24.127534	21	77777777	living
0	2023-08-03 17:32:40.399173	21	77777777	living
1	2023-08-03 17:32:58.248429	21	77777777	living
0	2023-08-03 17:33:26.516096	21	77777777	living
1	2023-08-03 17:33:29.949247	21	77777777	living
0	2023-08-03 17:33:53.485701	21	77777777	living
1	2023-08-03 17:33:57.182762	21	77777777	living
0	2023-08-03 17:34:13.354374	21	77777777	living
1	2023-08-03 17:34:30.009995	21	77777777	living
0	2023-08-03 17:34:46.483057	21	77777777	living
1	2023-08-03 17:34:54.834432	21	77777777	living
0	2023-08-03 17:35:16.238037	21	77777777	living
1	2023-08-03 17:35:56.945032	21	77777777	living
0	2023-08-03 17:36:30.480015	21	77777777	living
1	2023-08-03 17:36:45.795595	21	77777777	living
0	2023-08-03 17:37:03.467559	21	77777777	living
1	2023-08-03 17:37:09.783993	21	77777777	living
0	2023-08-03 17:37:25.938301	21	77777777	living
1	2023-08-03 17:37:38.608551	21	77777777	living
0	2023-08-03 17:38:04.998415	21	77777777	living
1	2023-08-03 18:22:23.839544	21	77777777	living
0	2023-08-03 18:23:10.140868	21	77777777	living
1	2023-08-03 18:24:42.728907	21	77777777	living
0	2023-08-03 18:25:06.423466	21	77777777	living
1	2023-08-03 18:47:45.785125	21	77777777	living
0	2023-08-03 18:48:06.764048	21	77777777	living
1	2023-08-03 20:15:33.572011	21	77777777	living
0	2023-08-03 20:16:19.788084	21	77777777	living
1	2023-08-03 20:40:03.038923	21	77777777	living
0	2023-08-03 20:40:31.347129	21	77777777	living
1	2023-08-03 20:56:21.324453	21	77777777	living
0	2023-08-03 20:56:38.938543	21	77777777	living
1	2023-08-03 20:57:05.521002	21	77777777	living
0	2023-08-03 20:57:21.666557	21	77777777	living
1	2023-08-03 20:57:30.422288	21	77777777	living
0	2023-08-03 20:57:47.871046	21	77777777	living
1	2023-08-03 20:58:11.012814	21	77777777	living
0	2023-08-03 20:58:28.484615	21	77777777	living
1	2023-08-03 20:59:52.406371	21	77777777	living
1	2023-08-03 21:00:17.455187	22	77777777	dormitorio
0	2023-08-03 21:00:30.98532	22	77777777	dormitorio
1	2023-08-03 21:00:35.570331	22	77777777	dormitorio
0	2023-08-03 21:00:48.229521	22	77777777	dormitorio
0	2023-08-03 21:01:08.643217	21	77777777	living
1	2023-08-03 21:08:46.50776	21	77777777	living
0	2023-08-03 21:09:32.939124	21	77777777	living
0	2023-08-04 04:00:00.666469	22	77777777	dormitorio
0	2023-08-04 04:00:00.805357	21	77777777	living
0	2023-08-04 04:00:00.820919	23	77777777	baño
1	2023-08-04 13:01:46.763809	21	77777777	living
1	2023-08-04 13:01:57.52769	22	77777777	dormitorio
0	2023-08-04 13:02:10.328154	21	77777777	living
0	2023-08-04 13:02:24.746458	22	77777777	dormitorio
1	2023-08-04 13:02:28.9344	21	77777777	living
0	2023-08-04 13:03:04.692653	21	77777777	living
1	2023-08-04 13:03:17.70951	21	77777777	living
1	2023-08-04 13:03:36.993413	22	77777777	dormitorio
0	2023-08-04 13:03:39.202899	21	77777777	living
0	2023-08-04 13:04:02.641276	22	77777777	dormitorio
1	2023-08-04 13:04:05.782738	22	77777777	dormitorio
0	2023-08-04 13:04:27.583802	22	77777777	dormitorio
1	2023-08-04 13:04:43.251393	22	77777777	dormitorio
0	2023-08-04 13:05:02.514425	22	77777777	dormitorio
1	2023-08-04 13:05:10.192585	21	77777777	living
0	2023-08-04 13:05:56.591146	21	77777777	living
0	2023-08-05 04:00:00.643631	22	77777777	dormitorio
0	2023-08-05 04:00:00.68804	23	77777777	baño
0	2023-08-05 04:00:00.830595	21	77777777	living
0	2023-08-06 00:35:12.190406	21	77777777	living
0	2023-08-06 04:00:00.603572	22	77777777	dormitorio
0	2023-08-06 04:00:00.628928	23	77777777	baño
0	2023-08-06 04:00:00.803161	21	77777777	living
0	2023-08-06 20:43:21.047344	21	77777777	living
0	2023-08-07 04:00:00.488048	23	77777777	baño
0	2023-08-07 04:00:00.502501	22	77777777	dormitorio
0	2023-08-07 04:00:00.573115	21	77777777	living
0	2023-08-07 08:48:52.430517	21	77777777	living
1	2023-08-07 14:37:32.553639	21	77777777	living
0	2023-08-07 14:38:03.563469	21	77777777	living
1	2023-08-07 15:32:36.992263	21	77777777	living
1	2023-08-07 15:32:50.144278	22	77777777	dormitorio
0	2023-08-07 15:33:02.52389	22	77777777	dormitorio
0	2023-08-07 15:34:23.192461	21	77777777	living
1	2023-08-07 15:34:45.222099	21	77777777	living
0	2023-08-07 15:35:14.264424	21	77777777	living
1	2023-08-07 15:35:40.583057	21	77777777	living
0	2023-08-07 15:35:58.665345	21	77777777	living
1	2023-08-07 15:36:00.938168	21	77777777	living
0	2023-08-07 15:36:48.599112	21	77777777	living
1	2023-08-07 15:37:03.195397	21	77777777	living
1	2023-08-07 15:37:22.243914	22	77777777	dormitorio
0	2023-08-07 15:37:34.497108	22	77777777	dormitorio
0	2023-08-07 15:37:49.340693	21	77777777	living
1	2023-08-07 15:38:07.430223	21	77777777	living
0	2023-08-07 15:38:53.149371	21	77777777	living
1	2023-08-07 15:40:23.265185	21	77777777	living
0	2023-08-07 15:40:40.608005	21	77777777	living
1	2023-08-07 15:40:44.293422	21	77777777	living
0	2023-08-07 15:41:30.183109	21	77777777	living
1	2023-08-07 15:41:52.29959	21	77777777	living
0	2023-08-07 15:42:09.227309	21	77777777	living
1	2023-08-07 15:42:12.426504	21	77777777	living
0	2023-08-07 15:42:50.224839	21	77777777	living
1	2023-08-07 15:43:27.396065	21	77777777	living
0	2023-08-07 15:43:50.419321	21	77777777	living
1	2023-08-07 15:43:59.602914	21	77777777	living
0	2023-08-07 15:45:33.354194	21	77777777	living
1	2023-08-07 15:45:50.34534	21	77777777	living
0	2023-08-07 15:46:41.455611	21	77777777	living
1	2023-08-07 15:46:51.312866	21	77777777	living
0	2023-08-07 15:48:17.799591	21	77777777	living
1	2023-08-07 15:48:25.049031	21	77777777	living
0	2023-08-07 15:49:41.321365	21	77777777	living
1	2023-08-07 15:50:30.946078	21	77777777	living
0	2023-08-07 15:50:49.461553	21	77777777	living
1	2023-08-07 15:50:52.853017	21	77777777	living
0	2023-08-07 15:51:12.379125	21	77777777	living
1	2023-08-07 15:51:40.113465	21	77777777	living
0	2023-08-07 15:52:25.188469	21	77777777	living
1	2023-08-07 15:54:41.3123	21	77777777	living
0	2023-08-07 15:54:59.138305	21	77777777	living
1	2023-08-07 15:58:20.190288	21	77777777	living
0	2023-08-07 15:58:42.966713	21	77777777	living
1	2023-08-07 16:05:49.537174	21	77777777	living
0	2023-08-07 16:06:11.992595	21	77777777	living
1	2023-08-07 16:06:21.995476	21	77777777	living
0	2023-08-07 16:06:38.155576	21	77777777	living
1	2023-08-07 16:06:51.11234	21	77777777	living
0	2023-08-07 16:08:07.284304	21	77777777	living
1	2023-08-07 16:08:10.446148	21	77777777	living
0	2023-08-07 16:08:31.804598	21	77777777	living
1	2023-08-07 16:08:38.4176	21	77777777	living
0	2023-08-07 16:09:46.211267	21	77777777	living
1	2023-08-07 16:11:13.019551	21	77777777	living
0	2023-08-07 16:11:31.510633	21	77777777	living
1	2023-08-07 16:13:04.147466	21	77777777	living
0	2023-08-07 16:13:26.54299	21	77777777	living
1	2023-08-07 16:13:30.575785	21	77777777	living
0	2023-08-07 16:13:46.882449	21	77777777	living
1	2023-08-07 16:13:53.850149	21	77777777	living
0	2023-08-07 16:14:33.124084	21	77777777	living
1	2023-08-07 16:14:46.02124	21	77777777	living
0	2023-08-07 16:15:02.214995	21	77777777	living
1	2023-08-07 16:15:06.738161	21	77777777	living
0	2023-08-07 16:15:23.6049	21	77777777	living
1	2023-08-07 16:15:27.615772	21	77777777	living
0	2023-08-07 16:15:49.613023	21	77777777	living
1	2023-08-07 16:16:44.464231	21	77777777	living
0	2023-08-07 16:17:24.18389	21	77777777	living
1	2023-08-07 16:36:56.060564	21	77777777	living
0	2023-08-07 16:37:12.236832	21	77777777	living
1	2023-08-07 16:46:34.953856	21	77777777	living
0	2023-08-07 16:46:50.851077	21	77777777	living
1	2023-08-07 17:02:17.704737	21	77777777	living
0	2023-08-07 17:02:33.499692	21	77777777	living
1	2023-08-07 17:25:11.131287	21	77777777	living
0	2023-08-07 17:25:27.446048	21	77777777	living
1	2023-08-07 17:37:40.187553	21	77777777	living
0	2023-08-07 17:37:56.093505	21	77777777	living
1	2023-08-07 17:44:24.271386	21	77777777	living
0	2023-08-07 17:44:40.193861	21	77777777	living
1	2023-08-07 18:20:28.971557	21	77777777	living
0	2023-08-07 18:20:45.052739	21	77777777	living
1	2023-08-07 18:50:01.154796	21	77777777	living
0	2023-08-07 18:50:32.117615	21	77777777	living
1	2023-08-07 19:00:59.662344	21	77777777	living
0	2023-08-07 19:01:15.724871	21	77777777	living
1	2023-08-07 19:01:27.133553	21	77777777	living
0	2023-08-07 19:01:43.286302	21	77777777	living
1	2023-08-07 19:14:21.311872	21	77777777	living
0	2023-08-07 19:14:37.115257	21	77777777	living
1	2023-08-07 19:24:24.276937	21	77777777	living
0	2023-08-07 19:24:40.137729	21	77777777	living
1	2023-08-07 19:50:03.859787	21	77777777	living
0	2023-08-07 19:50:19.994534	21	77777777	living
1	2023-08-07 19:50:56.755178	21	77777777	living
0	2023-08-07 19:51:12.897999	21	77777777	living
1	2023-08-07 19:52:36.272482	21	77777777	living
0	2023-08-07 19:52:51.865299	21	77777777	living
1	2023-08-07 20:28:20.081958	21	77777777	living
0	2023-08-07 20:28:35.877048	21	77777777	living
1	2023-08-07 20:29:09.576431	21	77777777	living
1	2023-08-07 20:29:16.930999	22	77777777	dormitorio
0	2023-08-07 20:29:30.288143	21	77777777	living
1	2023-08-07 20:29:41.675571	21	77777777	living
0	2023-08-07 20:29:53.413838	22	77777777	dormitorio
0	2023-08-07 20:30:00.572307	21	77777777	living
1	2023-08-07 21:12:04.223699	21	77777777	living
0	2023-08-07 21:12:28.645596	21	77777777	living
1	2023-08-07 21:19:04.07517	21	77777777	living
0	2023-08-07 21:19:19.8569	21	77777777	living
1	2023-08-07 21:23:15.175355	21	77777777	living
0	2023-08-07 21:23:38.318386	21	77777777	living
1	2023-08-07 21:28:24.921284	21	77777777	living
0	2023-08-07 21:28:40.939831	21	77777777	living
1	2023-08-09 12:35:45.866496	10	5028369	cocina
0	2023-08-09 12:41:23.898699	10	5028369	cocina
1	2023-08-09 13:01:54.980524	10	5028369	cocina
0	2023-08-09 13:10:45.219432	21	77777777	living
1	2023-08-09 13:15:37.729294	22	77777777	dormitorio
1	2023-08-09 13:31:21.208095	22	77777777	dormitorio
0	2023-08-09 13:37:49.433045	10	5028369	cocina
0	2023-08-09 13:42:39.653548	21	77777777	living
0	2023-08-09 13:46:08.013889	21	77777777	living
1	2023-08-09 13:49:35.855166	21	77777777	living
0	2023-08-09 13:54:58.476726	21	77777777	living
0	2023-08-09 14:00:29.960662	21	77777777	living
1	2023-08-09 14:04:36.7139	21	77777777	living
0	2023-08-09 14:09:34.661405	21	77777777	living
0	2023-08-09 14:11:27.010709	21	77777777	living
0	2023-08-09 14:12:46.651478	11	5028369	living comedor
1	2023-08-09 14:18:32.087712	21	77777777	living
1	2023-08-09 14:22:38.148174	21	77777777	living
0	2023-08-09 14:29:05.90069	22	77777777	dormitorio
1	2023-08-09 14:30:54.388231	11	5028369	living comedor
1	2023-08-09 14:33:44.602547	21	77777777	living
0	2023-08-09 14:39:04.720296	10	5028369	cocina
1	2023-08-09 14:47:06.541921	10	5028369	cocina
0	2023-08-08 04:00:02.862266	22	77777777	dormitorio
0	2023-08-08 04:00:02.887477	23	77777777	baño
0	2023-08-08 04:00:03.057773	21	77777777	living
1	2023-08-08 13:20:26.983925	21	77777777	living
0	2023-08-08 13:20:44.282403	21	77777777	living
1	2023-08-08 13:32:28.81222	21	77777777	living
0	2023-08-08 13:32:44.736245	21	77777777	living
1	2023-08-09 14:54:37.575532	10	5028369	cocina
1	2023-08-08 14:00:28.717033	21	77777777	living
0	2023-08-08 14:00:47.426412	21	77777777	living
1	2023-08-08 14:01:44.336942	21	77777777	living
0	2023-08-08 14:02:00.30941	21	77777777	living
1	2023-08-08 14:08:19.532575	21	77777777	living
0	2023-08-08 14:08:35.525968	21	77777777	living
1	2023-08-08 14:17:43.868779	21	77777777	living
0	2023-08-08 14:18:00.056838	21	77777777	living
1	2023-08-08 14:23:54.947057	21	77777777	living
0	2023-08-08 14:24:10.749936	21	77777777	living
1	2023-08-08 14:25:37.656676	21	77777777	living
0	2023-08-08 14:28:23.52906	21	77777777	living
1	2023-08-08 14:35:47.089785	21	77777777	living
0	2023-08-08 14:36:05.104953	21	77777777	living
1	2023-08-08 14:38:16.677738	21	77777777	living
0	2023-08-08 14:38:43.160423	21	77777777	living
1	2023-08-08 14:41:20.124959	21	77777777	living
1	2023-08-09 15:00:40.369974	10	5028369	cocina
0	2023-08-08 14:42:11.137473	21	77777777	living
1	2023-08-08 14:46:56.914222	21	77777777	living
0	2023-08-08 14:47:28.924691	21	77777777	living
1	2023-08-08 14:48:47.201742	21	77777777	living
0	2023-08-08 14:49:03.289438	21	77777777	living
1	2023-08-08 14:50:34.921453	21	77777777	living
1	2023-08-08 14:51:21.13857	22	77777777	dormitorio
0	2023-08-08 14:52:14.316209	22	77777777	dormitorio
1	2023-08-08 14:52:39.209883	22	77777777	dormitorio
0	2023-08-08 14:52:55.302057	22	77777777	dormitorio
0	2023-08-08 14:53:02.109994	21	77777777	living
1	2023-08-08 14:53:07.356912	21	77777777	living
0	2023-08-08 14:55:00.621386	21	77777777	living
1	2023-08-08 14:55:10.266512	21	77777777	living
0	2023-08-08 14:56:05.08209	21	77777777	living
1	2023-08-08 14:56:18.790291	21	77777777	living
0	2023-08-08 14:56:34.989366	21	77777777	living
1	2023-08-08 15:05:15.564879	21	77777777	living
0	2023-08-08 15:05:31.654218	21	77777777	living
1	2023-08-08 15:10:53.991751	21	77777777	living
0	2023-08-08 15:11:10.018107	21	77777777	living
1	2023-08-09 15:11:58.888263	10	5028369	cocina
1	2023-08-09 15:17:24.596697	10	5028369	cocina
0	2023-08-08 15:54:58.663923	22	77777777	dormitorio
1	2023-08-08 15:58:51.636535	21	77777777	living
0	2023-08-08 15:59:42.143078	21	77777777	living
1	2023-08-08 15:59:47.05031	21	77777777	living
0	2023-08-08 16:00:22.233707	21	77777777	living
1	2023-08-08 16:00:32.150212	21	77777777	living
0	2023-08-08 16:00:51.448447	21	77777777	living
1	2023-08-08 16:01:13.178049	21	77777777	living
0	2023-08-08 16:01:31.316125	21	77777777	living
1	2023-08-08 16:01:34.737834	21	77777777	living
1	2023-08-09 15:27:33.329042	10	5028369	cocina
0	2023-08-08 16:02:02.390848	21	77777777	living
1	2023-08-08 16:02:09.254507	21	77777777	living
0	2023-08-08 16:03:55.263957	21	77777777	living
1	2023-08-08 16:06:19.679137	21	77777777	living
0	2023-08-08 16:06:38.149361	21	77777777	living
1	2023-08-08 16:06:40.869201	21	77777777	living
0	2023-08-08 16:07:00.219564	21	77777777	living
1	2023-08-08 16:07:14.642302	21	77777777	living
0	2023-08-08 16:07:38.471982	21	77777777	living
1	2023-08-08 16:07:42.370359	21	77777777	living
0	2023-08-08 16:08:00.441987	21	77777777	living
1	2023-08-08 16:08:20.877732	21	77777777	living
0	2023-08-08 16:09:59.593664	21	77777777	living
1	2023-08-08 16:10:34.791157	21	77777777	living
0	2023-08-08 16:11:11.589395	21	77777777	living
1	2023-08-08 16:11:14.463901	21	77777777	living
0	2023-08-08 16:12:05.899848	21	77777777	living
1	2023-08-08 16:12:53.743306	21	77777777	living
0	2023-08-08 16:13:09.953167	21	77777777	living
1	2023-08-08 16:13:19.446887	21	77777777	living
0	2023-08-08 16:13:44.739339	21	77777777	living
1	2023-08-08 16:14:58.48975	21	77777777	living
0	2023-08-08 16:17:09.648665	21	77777777	living
1	2023-08-08 16:17:34.079606	21	77777777	living
0	2023-08-08 16:17:58.223511	21	77777777	living
1	2023-08-08 16:18:02.117906	21	77777777	living
0	2023-08-08 16:18:25.756463	21	77777777	living
1	2023-08-08 16:18:42.982706	21	77777777	living
0	2023-08-08 16:19:24.626757	21	77777777	living
1	2023-08-08 16:19:44.310998	21	77777777	living
1	2023-08-08 16:19:51.532238	23	77777777	baño
0	2023-08-08 16:20:11.972187	23	77777777	baño
1	2023-08-08 16:20:14.534702	23	77777777	baño
0	2023-08-08 16:20:30.2276	23	77777777	baño
1	2023-08-08 16:20:36.117268	23	77777777	baño
0	2023-08-08 16:20:50.779245	21	77777777	living
0	2023-08-08 16:21:31.559989	23	77777777	baño
1	2023-08-08 16:21:57.464688	21	77777777	living
0	2023-08-08 16:22:15.912944	21	77777777	living
1	2023-08-08 16:22:33.879745	21	77777777	living
0	2023-08-08 16:22:54.381926	21	77777777	living
1	2023-08-08 16:23:10.842581	21	77777777	living
1	2023-08-08 16:23:24.695455	23	77777777	baño
0	2023-08-08 16:23:38.064798	23	77777777	baño
0	2023-08-08 16:24:17.023998	21	77777777	living
1	2023-08-08 16:24:50.925031	21	77777777	living
0	2023-08-08 16:25:07.041581	21	77777777	living
1	2023-08-08 16:25:25.354442	21	77777777	living
0	2023-08-08 16:25:43.168384	21	77777777	living
1	2023-08-08 16:26:39.314735	21	77777777	living
0	2023-08-08 16:27:04.476554	21	77777777	living
1	2023-08-08 16:27:33.010173	21	77777777	living
0	2023-08-08 16:27:51.513151	21	77777777	living
1	2023-08-08 16:27:59.076322	21	77777777	living
0	2023-08-08 16:28:45.318341	21	77777777	living
1	2023-08-08 16:30:16.692604	21	77777777	living
0	2023-08-08 16:30:36.33493	21	77777777	living
1	2023-08-08 16:30:47.034758	21	77777777	living
0	2023-08-08 16:31:03.321055	21	77777777	living
1	2023-08-08 16:32:02.508767	21	77777777	living
0	2023-08-08 16:32:27.230675	21	77777777	living
1	2023-08-08 16:33:06.875697	21	77777777	living
0	2023-08-08 16:33:27.068412	21	77777777	living
1	2023-08-08 16:33:31.041792	21	77777777	living
0	2023-08-08 16:33:56.069133	21	77777777	living
1	2023-08-08 16:33:59.702503	21	77777777	living
0	2023-08-08 16:34:56.773333	21	77777777	living
1	2023-08-08 16:35:02.952127	21	77777777	living
0	2023-08-08 16:35:21.907186	21	77777777	living
1	2023-08-08 16:36:58.131794	21	77777777	living
0	2023-08-08 16:37:49.593171	21	77777777	living
1	2023-08-08 16:39:36.412804	21	77777777	living
0	2023-08-08 16:39:53.06417	21	77777777	living
1	2023-08-08 16:40:24.74706	21	77777777	living
0	2023-08-08 16:40:40.880087	21	77777777	living
0	2023-08-09 12:38:15.308591	10	5028369	cocina
1	2023-08-09 12:41:28.182782	10	5028369	cocina
1	2023-08-09 13:07:52.733529	21	77777777	living
1	2023-08-08 16:40:58.632924	21	77777777	living
0	2023-08-08 16:41:14.696323	21	77777777	living
1	2023-08-09 13:11:44.355372	21	77777777	living
1	2023-08-08 16:43:04.097471	21	77777777	living
0	2023-08-08 16:43:20.013729	21	77777777	living
0	2023-08-09 13:15:50.874735	22	77777777	dormitorio
1	2023-08-08 16:43:25.52155	21	77777777	living
0	2023-08-08 16:43:41.713768	21	77777777	living
1	2023-08-08 16:43:53.337784	21	77777777	living
0	2023-08-08 16:44:14.19272	21	77777777	living
1	2023-08-09 13:31:27.932769	21	77777777	living
1	2023-08-09 13:38:38.963518	10	5028369	cocina
1	2023-08-08 16:45:17.351015	21	77777777	living
1	2023-08-09 13:42:44.420365	10	5028369	cocina
0	2023-08-08 16:45:39.169746	21	77777777	living
1	2023-08-09 13:46:16.039457	21	77777777	living
0	2023-08-09 13:50:23.455211	21	77777777	living
1	2023-08-08 16:47:28.253906	21	77777777	living
0	2023-08-08 16:47:45.467956	21	77777777	living
1	2023-08-08 16:48:21.151117	21	77777777	living
1	2023-08-08 16:48:43.45795	23	77777777	baño
0	2023-08-08 16:48:53.953483	23	77777777	baño
0	2023-08-08 16:49:02.662734	21	77777777	living
1	2023-08-09 13:55:01.782376	21	77777777	living
1	2023-08-09 14:01:11.552383	21	77777777	living
0	2023-08-09 14:05:10.64814	21	77777777	living
1	2023-08-09 14:09:44.819638	21	77777777	living
1	2023-08-09 14:11:36.55226	21	77777777	living
0	2023-08-09 14:13:08.755799	10	5028369	cocina
1	2023-08-09 14:18:47.263874	10	5028369	cocina
1	2023-08-08 16:52:27.366205	21	77777777	living
0	2023-08-08 16:52:43.524244	21	77777777	living
0	2023-08-09 14:23:04.508295	10	5028369	cocina
1	2023-08-09 14:29:14.243723	22	77777777	dormitorio
0	2023-08-09 14:31:33.94763	10	5028369	cocina
0	2023-08-09 14:34:01.772259	22	77777777	dormitorio
1	2023-08-09 14:39:55.132115	10	5028369	cocina
0	2023-08-09 14:48:23.616469	10	5028369	cocina
1	2023-08-08 16:58:45.291286	21	77777777	living
0	2023-08-09 14:56:39.349485	10	5028369	cocina
0	2023-08-09 15:01:55.481096	10	5028369	cocina
0	2023-08-09 15:13:54.246452	10	5028369	cocina
0	2023-08-09 15:18:19.423089	10	5028369	cocina
1	2023-08-09 15:27:43.558278	13	5028369	baño
0	2023-08-08 17:01:08.354943	21	77777777	living
1	2023-08-08 17:01:18.522683	21	77777777	living
0	2023-08-08 17:01:38.222462	21	77777777	living
1	2023-08-08 17:01:52.00501	21	77777777	living
0	2023-08-08 17:02:38.344333	21	77777777	living
1	2023-08-08 17:03:07.974634	21	77777777	living
0	2023-08-08 17:03:25.392555	21	77777777	living
1	2023-08-08 17:04:11.647343	21	77777777	living
1	2023-08-09 15:30:53.036632	10	5028369	cocina
0	2023-08-08 17:04:31.239758	21	77777777	living
0	2023-08-09 15:37:29.230972	10	5028369	cocina
1	2023-08-09 15:40:43.778307	10	5028369	cocina
0	2023-08-09 15:50:40.217848	10	5028369	cocina
1	2023-08-09 15:54:37.980388	10	5028369	cocina
1	2023-08-09 16:00:19.701693	11	5028369	living comedor
0	2023-08-09 16:08:26.859663	11	5028369	living comedor
1	2023-08-09 16:12:48.239576	10	5028369	cocina
1	2023-08-09 16:16:43.466477	11	5028369	living comedor
0	2023-08-09 16:18:07.911151	11	5028369	living comedor
1	2023-08-09 16:21:12.602879	11	5028369	living comedor
0	2023-08-09 16:24:45.617422	11	5028369	living comedor
1	2023-08-09 12:38:21.691233	10	5028369	cocina
1	2023-08-09 12:44:00.595256	11	5028369	living comedor
1	2023-08-09 13:09:42.93528	22	77777777	dormitorio
0	2023-08-09 13:12:18.061483	21	77777777	living
0	2023-08-09 13:16:20.342951	21	77777777	living
0	2023-08-09 13:31:34.906175	22	77777777	dormitorio
0	2023-08-09 13:38:50.375343	21	77777777	living
1	2023-08-09 13:42:45.962527	21	77777777	living
0	2023-08-09 13:47:02.221362	21	77777777	living
1	2023-08-09 13:50:55.163104	21	77777777	living
1	2023-08-09 13:55:43.199693	22	77777777	dormitorio
0	2023-08-09 14:01:30.150109	21	77777777	living
1	2023-08-09 14:05:14.146483	21	77777777	living
1	2023-08-09 14:09:50.903244	10	5028369	cocina
1	2023-08-08 17:11:49.844901	21	77777777	living
0	2023-08-09 14:11:47.467128	10	5028369	cocina
0	2023-08-08 17:12:05.973983	21	77777777	living
1	2023-08-09 14:13:20.090332	10	5028369	cocina
0	2023-08-09 14:20:01.631735	10	5028369	cocina
1	2023-08-09 14:23:11.46652	10	5028369	cocina
0	2023-08-09 14:29:22.576029	11	5028369	living comedor
1	2023-08-09 14:31:45.971543	10	5028369	cocina
0	2023-08-09 14:34:05.83539	21	77777777	living
0	2023-08-09 14:40:54.748884	10	5028369	cocina
1	2023-08-09 14:51:41.783898	10	5028369	cocina
1	2023-08-09 14:56:46.946616	10	5028369	cocina
1	2023-08-09 15:09:02.611838	10	5028369	cocina
1	2023-08-09 15:14:34.80283	10	5028369	cocina
1	2023-08-09 15:19:10.08455	10	5028369	cocina
0	2023-08-09 15:28:12.641033	10	5028369	cocina
0	2023-08-09 15:32:15.797268	10	5028369	cocina
1	2023-08-09 15:37:37.063222	10	5028369	cocina
0	2023-08-09 15:45:19.508296	10	5028369	cocina
1	2023-08-09 15:50:48.860586	10	5028369	cocina
0	2023-08-09 15:57:12.106045	10	5028369	cocina
1	2023-08-08 17:20:44.231787	21	77777777	living
0	2023-08-08 17:21:00.212831	21	77777777	living
1	2023-08-08 17:21:03.937613	21	77777777	living
1	2023-08-08 17:21:13.021286	22	77777777	dormitorio
0	2023-08-08 17:21:28.880902	22	77777777	dormitorio
0	2023-08-08 17:21:36.264139	21	77777777	living
0	2023-08-09 16:00:54.226452	11	5028369	living comedor
1	2023-08-09 16:08:55.074117	11	5028369	living comedor
0	2023-08-09 16:13:24.380789	10	5028369	cocina
1	2023-08-08 17:22:46.670804	21	77777777	living
1	2023-08-09 16:16:52.540397	10	5028369	cocina
1	2023-08-09 16:18:37.594575	11	5028369	living comedor
0	2023-08-08 17:23:01.676012	21	77777777	living
0	2023-08-09 16:21:51.76212	11	5028369	living comedor
1	2023-08-09 16:25:12.076969	11	5028369	living comedor
1	2023-08-09 16:27:46.053144	11	5028369	living comedor
1	2023-08-09 16:30:26.483199	11	5028369	living comedor
1	2023-08-08 17:24:24.291395	21	77777777	living
1	2023-08-09 16:33:46.010896	11	5028369	living comedor
0	2023-08-08 17:24:40.427789	21	77777777	living
0	2023-08-09 16:35:08.834012	22	77777777	dormitorio
1	2023-08-09 16:37:09.367895	11	5028369	living comedor
1	2023-08-09 16:41:02.341273	11	5028369	living comedor
1	2023-08-08 17:25:08.666493	21	77777777	living
0	2023-08-08 17:25:25.17505	21	77777777	living
1	2023-08-09 16:46:01.535707	11	5028369	living comedor
0	2023-08-09 16:54:27.451043	13	5028369	baño
1	2023-08-09 16:55:37.078201	13	5028369	baño
0	2023-08-09 17:07:58.701485	10	5028369	cocina
1	2023-08-09 17:13:43.820207	10	5028369	cocina
1	2023-08-09 17:16:52.468706	10	5028369	cocina
1	2023-08-08 17:27:43.056792	21	77777777	living
1	2023-08-09 17:23:19.070509	10	5028369	cocina
1	2023-08-09 17:31:07.722366	10	5028369	cocina
1	2023-08-09 17:33:41.929253	10	5028369	cocina
1	2023-08-09 17:36:36.429204	10	5028369	cocina
1	2023-08-09 17:41:43.711269	21	77777777	living
1	2023-08-09 17:43:10.875581	10	5028369	cocina
1	2023-08-09 17:57:56.593939	10	5028369	cocina
1	2023-08-09 18:19:36.973779	13	5028369	baño
1	2023-08-09 18:22:57.994505	11	5028369	living comedor
0	2023-08-09 18:24:41.297509	21	77777777	living
0	2023-08-09 18:28:53.676372	10	5028369	cocina
1	2023-08-09 18:31:43.843406	13	5028369	baño
1	2023-08-09 18:34:04.296622	13	5028369	baño
0	2023-08-09 18:38:03.853343	10	5028369	cocina
1	2023-08-09 18:40:47.643394	10	5028369	cocina
0	2023-08-09 18:44:04.166363	10	5028369	cocina
1	2023-08-09 18:58:42.558899	13	5028369	baño
0	2023-08-09 19:04:47.190958	12	5028369	dormitorio
0	2023-08-09 19:05:56.376027	12	5028369	dormitorio
1	2023-08-09 19:07:29.755138	11	5028369	living comedor
1	2023-08-09 19:08:50.27819	11	5028369	living comedor
0	2023-08-09 19:17:15.565636	11	5028369	living comedor
1	2023-08-09 19:27:20.003199	11	5028369	living comedor
1	2023-08-08 17:48:19.700119	21	77777777	living
0	2023-08-08 17:48:35.578592	21	77777777	living
0	2023-08-09 20:19:43.305372	11	5028369	living comedor
1	2023-08-09 20:25:32.283018	11	5028369	living comedor
1	2023-08-08 17:49:09.55342	21	77777777	living
0	2023-08-09 21:08:00.633356	11	5028369	living comedor
1	2023-08-09 21:09:30.233005	11	5028369	living comedor
0	2023-08-08 17:49:46.203971	21	77777777	living
0	2023-08-09 21:25:30.5863	11	5028369	living comedor
1	2023-08-09 21:29:17.319307	11	5028369	living comedor
0	2023-08-09 21:35:48.630938	11	5028369	living comedor
1	2023-08-09 21:43:38.521773	11	5028369	living comedor
1	2023-08-09 21:45:02.561906	10	5028369	cocina
1	2023-08-09 21:45:46.100309	10	5028369	cocina
0	2023-08-09 21:47:44.000178	11	5028369	living comedor
1	2023-08-09 21:50:14.820995	11	5028369	living comedor
0	2023-08-09 21:54:43.16548	11	5028369	living comedor
1	2023-08-09 21:58:55.077587	11	5028369	living comedor
1	2023-08-09 22:04:15.687827	11	5028369	living comedor
1	2023-08-09 22:10:54.010736	11	5028369	living comedor
1	2023-08-09 22:11:37.268298	11	5028369	living comedor
1	2023-08-09 22:50:37.866624	11	5028369	living comedor
1	2023-08-09 22:52:13.217455	11	5028369	living comedor
1	2023-08-09 23:30:26.023266	11	5028369	living comedor
1	2023-08-09 23:34:09.902342	11	5028369	living comedor
1	2023-08-08 18:33:23.865815	21	77777777	living
0	2023-08-08 18:33:40.795793	21	77777777	living
1	2023-08-09 23:39:37.299215	11	5028369	living comedor
1	2023-08-08 18:34:23.342329	21	77777777	living
0	2023-08-08 18:34:39.723241	21	77777777	living
0	2023-08-09 23:43:48.702477	11	5028369	living comedor
1	2023-08-08 18:36:41.7885	21	77777777	living
0	2023-08-08 18:36:57.542175	21	77777777	living
1	2023-08-08 18:37:08.231468	21	77777777	living
0	2023-08-08 18:37:23.971905	21	77777777	living
0	2023-08-09 23:44:53.483048	12	5028369	dormitorio
1	2023-08-08 18:41:21.937111	21	77777777	living
1	2023-08-09 23:45:57.967218	13	5028369	baño
0	2023-08-08 18:41:36.820279	21	77777777	living
1	2023-08-09 23:46:43.07277	12	5028369	dormitorio
1	2023-08-09 23:47:29.332672	12	5028369	dormitorio
1	2023-08-08 18:47:28.963859	21	77777777	living
0	2023-08-08 18:47:43.831963	21	77777777	living
1	2023-08-09 23:49:23.839526	12	5028369	dormitorio
0	2023-08-09 23:52:21.241015	12	5028369	dormitorio
1	2023-08-08 18:48:21.306829	21	77777777	living
0	2023-08-08 18:48:37.321052	21	77777777	living
0	2023-08-09 12:38:55.985742	10	5028369	cocina
0	2023-08-09 12:44:28.303226	10	5028369	cocina
0	2023-08-09 13:09:58.099193	22	77777777	dormitorio
1	2023-08-09 13:12:34.879544	21	77777777	living
1	2023-08-08 18:52:06.349536	21	77777777	living
0	2023-08-08 18:52:23.218968	21	77777777	living
0	2023-08-09 13:18:46.671166	10	5028369	cocina
0	2023-08-09 13:31:50.657902	10	5028369	cocina
1	2023-08-09 13:39:03.462382	21	77777777	living
1	2023-08-08 18:53:00.586163	21	77777777	living
0	2023-08-09 13:43:25.336688	10	5028369	cocina
0	2023-08-08 18:53:16.401687	21	77777777	living
1	2023-08-09 13:47:09.331068	21	77777777	living
0	2023-08-09 13:51:15.646116	21	77777777	living
0	2023-08-09 13:55:50.299522	10	5028369	cocina
1	2023-08-09 14:01:46.233693	21	77777777	living
0	2023-08-09 14:06:24.32268	21	77777777	living
0	2023-08-09 14:10:12.752817	21	77777777	living
1	2023-08-09 14:12:01.527644	10	5028369	cocina
0	2023-08-09 14:15:56.048206	21	77777777	living
1	2023-08-09 14:20:56.291463	10	5028369	cocina
1	2023-08-08 18:57:29.514579	21	77777777	living
0	2023-08-08 18:57:46.813178	21	77777777	living
1	2023-08-08 18:57:50.169839	21	77777777	living
0	2023-08-08 18:58:11.668557	21	77777777	living
1	2023-08-09 14:28:23.2808	22	77777777	dormitorio
0	2023-08-09 14:29:24.93437	21	77777777	living
0	2023-08-09 14:32:09.174195	11	5028369	living comedor
0	2023-08-09 14:34:54.541926	10	5028369	cocina
1	2023-08-09 14:42:39.14597	10	5028369	cocina
1	2023-08-08 19:02:34.389208	21	77777777	living
0	2023-08-09 14:52:22.228244	10	5028369	cocina
0	2023-08-08 19:02:50.498486	21	77777777	living
0	2023-08-09 14:59:23.082469	10	5028369	cocina
0	2023-08-09 15:09:50.652244	10	5028369	cocina
0	2023-08-09 15:15:08.685096	10	5028369	cocina
0	2023-08-09 15:23:49.332129	10	5028369	cocina
1	2023-08-09 15:28:18.516026	10	5028369	cocina
1	2023-08-09 15:33:19.471282	10	5028369	cocina
0	2023-08-09 15:38:55.451849	10	5028369	cocina
1	2023-08-09 15:45:23.825008	10	5028369	cocina
0	2023-08-09 15:52:50.273506	10	5028369	cocina
1	2023-08-09 15:57:17.410886	10	5028369	cocina
1	2023-08-09 16:05:54.429209	11	5028369	living comedor
0	2023-08-09 16:10:27.730466	10	5028369	cocina
0	2023-08-09 16:14:04.472831	11	5028369	living comedor
0	2023-08-09 16:17:15.985484	11	5028369	living comedor
0	2023-08-09 16:19:11.99524	11	5028369	living comedor
1	2023-08-09 16:23:26.85138	11	5028369	living comedor
0	2023-08-09 16:26:17.047738	11	5028369	living comedor
0	2023-08-09 16:29:28.534371	11	5028369	living comedor
0	2023-08-09 16:31:35.413302	11	5028369	living comedor
0	2023-08-09 16:34:20.62941	11	5028369	living comedor
0	2023-08-09 16:35:12.133804	21	77777777	living
1	2023-08-08 19:15:39.909065	21	77777777	living
0	2023-08-08 19:15:56.003591	21	77777777	living
0	2023-08-09 16:38:00.880186	11	5028369	living comedor
0	2023-08-09 16:41:34.88028	11	5028369	living comedor
1	2023-08-09 16:46:20.631482	10	5028369	cocina
1	2023-08-09 16:54:29.400872	11	5028369	living comedor
1	2023-08-09 16:56:44.822436	10	5028369	cocina
0	2023-08-09 17:08:35.225502	12	5028369	dormitorio
0	2023-08-09 17:14:28.069803	10	5028369	cocina
1	2023-08-09 17:17:24.924094	22	77777777	dormitorio
0	2023-08-09 17:28:35.08808	10	5028369	cocina
0	2023-08-09 17:31:45.184739	10	5028369	cocina
0	2023-08-09 17:34:45.966748	10	5028369	cocina
0	2023-08-09 17:37:50.889369	10	5028369	cocina
0	2023-08-09 17:42:08.748359	22	77777777	dormitorio
0	2023-08-09 17:45:12.09	10	5028369	cocina
0	2023-08-09 18:12:17.927547	10	5028369	cocina
0	2023-08-09 18:20:15.235311	13	5028369	baño
1	2023-08-09 18:24:21.536943	22	77777777	dormitorio
1	2023-08-08 19:23:55.260439	21	77777777	living
1	2023-08-09 18:25:49.273474	10	5028369	cocina
1	2023-08-09 18:29:31.530721	10	5028369	cocina
0	2023-08-08 19:24:11.146527	21	77777777	living
0	2023-08-09 18:32:20.634514	13	5028369	baño
0	2023-08-09 18:34:07.599537	12	5028369	dormitorio
1	2023-08-09 18:39:28.294481	10	5028369	cocina
1	2023-08-08 19:25:11.711514	21	77777777	living
0	2023-08-09 18:42:48.694971	10	5028369	cocina
0	2023-08-08 19:25:27.909874	21	77777777	living
1	2023-08-08 19:25:39.091825	21	77777777	living
0	2023-08-09 18:44:47.481627	13	5028369	baño
1	2023-08-09 19:02:32.581188	12	5028369	dormitorio
1	2023-08-09 19:05:02.692205	11	5028369	living comedor
0	2023-08-08 19:26:25.417741	21	77777777	living
1	2023-08-09 19:06:56.498881	10	5028369	cocina
1	2023-08-08 19:26:52.839897	21	77777777	living
0	2023-08-09 19:07:57.808437	10	5028369	cocina
0	2023-08-08 19:27:22.858262	21	77777777	living
0	2023-08-09 19:09:35.691056	11	5028369	living comedor
1	2023-08-09 19:17:29.990193	11	5028369	living comedor
0	2023-08-09 19:27:50.552373	11	5028369	living comedor
1	2023-08-09 20:20:07.346543	11	5028369	living comedor
0	2023-08-09 20:26:05.026738	11	5028369	living comedor
1	2023-08-08 19:29:47.809158	21	77777777	living
1	2023-08-09 21:08:05.883272	11	5028369	living comedor
0	2023-08-08 19:30:33.740343	21	77777777	living
0	2023-08-09 21:10:20.190636	11	5028369	living comedor
1	2023-08-08 19:31:04.04305	21	77777777	living
1	2023-08-09 21:26:02.042977	11	5028369	living comedor
0	2023-08-09 21:29:56.862352	11	5028369	living comedor
1	2023-08-09 21:38:56.530499	11	5028369	living comedor
0	2023-08-08 19:31:46.597276	21	77777777	living
1	2023-08-09 21:44:08.146364	13	5028369	baño
0	2023-08-09 21:45:31.319712	13	5028369	baño
1	2023-08-09 21:45:53.725774	11	5028369	living comedor
1	2023-08-08 19:33:07.684221	21	77777777	living
1	2023-08-09 21:48:26.148478	11	5028369	living comedor
0	2023-08-08 19:33:53.628507	21	77777777	living
1	2023-08-08 19:34:03.034669	21	77777777	living
0	2023-08-08 19:34:25.809216	21	77777777	living
1	2023-08-08 19:34:31.53235	21	77777777	living
0	2023-08-08 19:34:47.949455	21	77777777	living
1	2023-08-08 19:35:04.517667	21	77777777	living
0	2023-08-08 19:35:22.717689	21	77777777	living
0	2023-08-09 21:51:12.506212	11	5028369	living comedor
1	2023-08-09 21:57:30.222527	11	5028369	living comedor
1	2023-08-08 19:38:45.999608	21	77777777	living
0	2023-08-08 19:39:02.139077	21	77777777	living
1	2023-08-08 19:41:43.239123	21	77777777	living
0	2023-08-08 19:42:12.542356	21	77777777	living
1	2023-08-08 19:47:07.887348	21	77777777	living
0	2023-08-08 19:47:23.742188	21	77777777	living
1	2023-08-08 19:56:03.11929	21	77777777	living
0	2023-08-08 19:56:19.422762	21	77777777	living
1	2023-08-08 20:10:02.806421	21	77777777	living
0	2023-08-08 20:10:25.681264	21	77777777	living
1	2023-08-08 20:12:54.614547	21	77777777	living
0	2023-08-08 20:13:40.742859	21	77777777	living
1	2023-08-08 20:13:58.856516	21	77777777	living
0	2023-08-08 20:14:30.95168	21	77777777	living
1	2023-08-08 20:14:35.373514	21	77777777	living
0	2023-08-08 20:14:50.942154	21	77777777	living
1	2023-08-08 20:15:10.744888	21	77777777	living
0	2023-08-08 20:15:31.402868	21	77777777	living
1	2023-08-08 20:15:45.073798	21	77777777	living
0	2023-08-08 20:16:01.262546	21	77777777	living
1	2023-08-08 20:16:17.629209	21	77777777	living
0	2023-08-08 20:16:33.726006	21	77777777	living
1	2023-08-08 20:18:16.411763	21	77777777	living
0	2023-08-08 20:19:02.497165	21	77777777	living
1	2023-08-08 20:19:12.395112	21	77777777	living
0	2023-08-08 20:19:50.928937	21	77777777	living
1	2023-08-08 20:22:13.694188	21	77777777	living
0	2023-08-08 20:22:39.62671	21	77777777	living
1	2023-08-08 20:22:43.923766	21	77777777	living
0	2023-08-08 20:23:00.119467	21	77777777	living
1	2023-08-08 20:23:09.832127	21	77777777	living
0	2023-08-08 20:23:29.682314	21	77777777	living
1	2023-08-08 20:31:35.793169	21	77777777	living
0	2023-08-08 20:32:29.820169	21	77777777	living
1	2023-08-08 20:33:19.530296	21	77777777	living
0	2023-08-08 20:33:35.41137	21	77777777	living
1	2023-08-08 20:33:56.377536	21	77777777	living
0	2023-08-08 20:35:18.480892	21	77777777	living
1	2023-08-08 20:37:15.791169	21	77777777	living
0	2023-08-08 20:37:31.856653	21	77777777	living
1	2023-08-08 20:38:46.069831	21	77777777	living
0	2023-08-08 20:39:01.956439	21	77777777	living
1	2023-08-09 12:39:29.14811	10	5028369	cocina
1	2023-08-09 12:45:09.885759	10	5028369	cocina
1	2023-08-08 20:40:46.892502	21	77777777	living
0	2023-08-08 20:41:03.740872	21	77777777	living
1	2023-08-08 20:42:09.151469	21	77777777	living
0	2023-08-08 20:42:28.882813	21	77777777	living
1	2023-08-08 20:43:08.905642	21	77777777	living
0	2023-08-08 20:43:24.601044	21	77777777	living
1	2023-08-08 20:47:42.966738	21	77777777	living
0	2023-08-08 20:48:02.557437	21	77777777	living
1	2023-08-08 20:48:06.718236	21	77777777	living
0	2023-08-08 20:48:34.548398	21	77777777	living
1	2023-08-08 20:53:39.789042	21	77777777	living
0	2023-08-08 21:00:03.558838	22	77777777	dormitorio
1	2023-08-08 21:14:55.094354	21	77777777	living
0	2023-08-08 21:15:10.99146	21	77777777	living
1	2023-08-08 21:30:54.145819	21	77777777	living
0	2023-08-08 21:31:10.253545	21	77777777	living
1	2023-08-08 21:33:48.058595	21	77777777	living
0	2023-08-08 21:34:04.189045	21	77777777	living
1	2023-08-08 21:34:31.388744	21	77777777	living
0	2023-08-08 21:34:47.396057	21	77777777	living
1	2023-08-08 21:46:47.763626	21	77777777	living
0	2023-08-08 21:47:03.676998	21	77777777	living
1	2023-08-08 21:48:13.985202	21	77777777	living
0	2023-08-08 21:49:00.141305	21	77777777	living
1	2023-08-08 21:49:20.517789	21	77777777	living
0	2023-08-08 21:49:36.592301	21	77777777	living
1	2023-08-08 22:07:45.584589	21	77777777	living
1	2023-08-08 22:07:51.996107	22	77777777	dormitorio
0	2023-08-08 22:08:04.301914	22	77777777	dormitorio
0	2023-08-08 22:08:09.095097	21	77777777	living
1	2023-08-08 22:08:25.20316	21	77777777	living
0	2023-08-08 22:08:41.233953	21	77777777	living
1	2023-08-08 22:09:38.131072	21	77777777	living
0	2023-08-08 22:10:06.608596	21	77777777	living
1	2023-08-08 22:11:46.600351	21	77777777	living
0	2023-08-08 22:12:09.475276	21	77777777	living
0	2023-08-09 04:00:00.665693	23	77777777	baño
0	2023-08-09 04:00:00.730312	22	77777777	dormitorio
0	2023-08-09 04:00:00.744999	21	77777777	living
0	2023-08-09 13:10:14.110856	21	77777777	living
0	2023-08-09 13:14:21.330765	21	77777777	living
1	2023-08-09 13:18:50.898604	10	5028369	cocina
1	2023-08-09 13:33:21.589574	10	5028369	cocina
0	2023-08-09 13:39:20.022907	21	77777777	living
1	2023-08-09 13:43:43.210463	10	5028369	cocina
0	2023-08-09 13:47:28.432643	21	77777777	living
1	2023-08-09 13:51:48.442299	21	77777777	living
0	2023-08-09 13:55:57.42119	22	77777777	dormitorio
0	2023-08-09 14:02:10.568623	21	77777777	living
1	2023-08-09 14:06:39.047178	21	77777777	living
1	2023-08-09 14:10:27.253955	21	77777777	living
1	2023-08-09 14:12:12.102128	11	5028369	living comedor
1	2023-08-09 14:16:03.442967	21	77777777	living
0	2023-08-09 14:22:02.708567	10	5028369	cocina
0	2023-08-09 14:28:38.409991	21	77777777	living
1	2023-08-09 14:29:40.749504	21	77777777	living
1	2023-08-09 14:33:21.47256	22	77777777	dormitorio
1	2023-08-09 14:34:58.941878	10	5028369	cocina
0	2023-08-09 14:44:36.788137	10	5028369	cocina
1	2023-08-09 14:52:26.376012	10	5028369	cocina
1	2023-08-09 14:59:27.104516	10	5028369	cocina
1	2023-08-09 15:10:54.22575	10	5028369	cocina
1	2023-08-09 15:15:44.482096	10	5028369	cocina
1	2023-08-09 15:24:17.227414	10	5028369	cocina
0	2023-08-09 15:28:49.652067	13	5028369	baño
0	2023-08-09 15:34:27.908187	10	5028369	cocina
[truncated: 545,746 more rows]
