# Supplementary material for: Behavioral patterns in elderly single-person households
Source: Heliyon. 2024 Oct 10;10(20):e39069. doi: 10.1016/j.heliyon.2024.e39069 (PMC11532299; doi:10.1016/j.heliyon.2024.e39069)
Supplement: MMC 2 — Experimental Protocols detail the methods for data collection. [file mmc2.zip]

Archive with 1 entries (1 files):
- Protocols.rar
